# Supplementary material for: Light-driven Proton Pumps as a Potential Regulator for Carbon Fixation in Marine Diatoms
Source: Microbes Environ. 2023 Jun 20;38(2):ME23015. doi: 10.1264/jsme2.ME23015 (PMC10308239; doi:10.1264/jsme2.ME23015)
Supplement: Supplementary file 2 — Supplementary Material 2 [file 38_23015_s2.xlsx]

## Sheet: TableS1
Table S3. List of microorganisms with rhodopsin genes included in the XLR clade found in MMETSP database.
query	taxonomy	seq.info
CAMPEP_0170002374	Eukaryota; Haptista; Haptophyta; Prymnesiophyceae; Isochrysidales; Isochrysidaceae; Chrysotila; Chrysotila carterae	/NCGR_PEP_ID=MMETSP1137-20121227|14593_1 /TAXON_ID=13221 /ORGANISM="Pleurochrysis carterae, Strain CCMP645" /LENGTH=313 /DNA_ID=CAMNT_0010197231 /DNA_START=1 /DNA_END=942 /DNA_ORIENTATION=- tax:"Eukaryota; Haptista; Haptophyta; Prymnesiophyceae; Isochrysidales; Isochrysidaceae; Chrysotila; Chrysotila carterae"
CAMPEP_0170023540	Eukaryota; Haptista; Haptophyta; Prymnesiophyceae; Isochrysidales; Isochrysidaceae; Chrysotila; Chrysotila carterae	/NCGR_PEP_ID=MMETSP1138-20121227|6511_1 /TAXON_ID=13221 /ORGANISM="Pleurochrysis carterae, Strain CCMP645" /LENGTH=275 /DNA_ID=CAMNT_0010222103 /DNA_START=1 /DNA_END=828 /DNA_ORIENTATION=+ tax:"Eukaryota; Haptista; Haptophyta; Prymnesiophyceae; Isochrysidales; Isochrysidaceae; Chrysotila; Chrysotila carterae"
CAMPEP_0169941064	Eukaryota; Haptista; Haptophyta; Prymnesiophyceae; Isochrysidales; Isochrysidaceae; Chrysotila; Chrysotila carterae	/NCGR_PEP_ID=MMETSP1136-20121227|15777_1 /TAXON_ID=13221 /ORGANISM="Pleurochrysis carterae, Strain CCMP645" /LENGTH=278 /DNA_ID=CAMNT_0010125019 /DNA_START=1 /DNA_END=835 /DNA_ORIENTATION=+ tax:"Eukaryota; Haptista; Haptophyta; Prymnesiophyceae; Isochrysidales; Isochrysidaceae; Chrysotila; Chrysotila carterae"
CAMPEP_0169992456	Eukaryota; Haptista; Haptophyta; Prymnesiophyceae; Isochrysidales; Isochrysidaceae; Chrysotila; Chrysotila carterae	/NCGR_PEP_ID=MMETSP1137-20121227|8500_1 /TAXON_ID=13221 /ORGANISM="Pleurochrysis carterae, Strain CCMP645" /LENGTH=261 /DNA_ID=CAMNT_0010185045 /DNA_START=63 /DNA_END=848 /DNA_ORIENTATION=+ tax:"Eukaryota; Haptista; Haptophyta; Prymnesiophyceae; Isochrysidales; Isochrysidaceae; Chrysotila; Chrysotila carterae"
CAMPEP_0169970352	Eukaryota; Haptista; Haptophyta; Prymnesiophyceae; Isochrysidales; Isochrysidaceae; Chrysotila; Chrysotila carterae	/NCGR_PEP_ID=MMETSP1136-20121227|33298_1 /TAXON_ID=13221 /ORGANISM="Pleurochrysis carterae, Strain CCMP645" /LENGTH=234 /DNA_ID=CAMNT_0010160061 /DNA_START=1 /DNA_END=703 /DNA_ORIENTATION=+ tax:"Eukaryota; Haptista; Haptophyta; Prymnesiophyceae; Isochrysidales; Isochrysidaceae; Chrysotila; Chrysotila carterae"
CAMPEP_0196291452	Eukaryota; Haptista; Haptophyta; Prymnesiophyceae; Isochrysidales; Noelaerhabdaceae; Emiliania; Emiliania huxleyi	/NCGR_PEP_ID=MMETSP0994-20130614|1636_1 /TAXON_ID=2903 /ORGANISM="Emiliania huxleyi, Strain 379" /LENGTH=264 /DNA_ID=CAMNT_0041593661 /DNA_START=77 /DNA_END=871 /DNA_ORIENTATION=+ tax:"Eukaryota; Haptista; Haptophyta; Prymnesiophyceae; Isochrysidales; Noelaerhabdaceae; Emiliania; Emiliania huxleyi"
CAMPEP_0198194656	Eukaryota; Haptista; Haptophyta; Prymnesiophyceae; Phaeocystales; Phaeocystaceae; Phaeocystis; Phaeocystis antarctica	/NCGR_PEP_ID=MMETSP1444-20131203|90205_1 /TAXON_ID=33657 /ORGANISM="Phaeocystis antarctica, Strain CCMP1374" /LENGTH=406 /DNA_ID=CAMNT_0043863547 /DNA_START=1 /DNA_END=1220 /DNA_ORIENTATION=+ tax:"Eukaryota; Haptista; Haptophyta; Prymnesiophyceae; Phaeocystales; Phaeocystaceae; Phaeocystis; Phaeocystis antarctica"
CAMPEP_0172967892	Eukaryota; Haptista; Haptophyta; Prymnesiophyceae; Phaeocystales; Phaeocystaceae; Phaeocystis; Phaeocystis antarctica	/NCGR_PEP_ID=MMETSP1100-20130122|10417_1 /TAXON_ID=33657 /ORGANISM="Phaeocystis antarctica, Strain Caron Lab Isolate" /LENGTH=268 /DNA_ID=CAMNT_0013829925 /DNA_START=168 /DNA_END=974 /DNA_ORIENTATION=+ tax:"Eukaryota; Haptista; Haptophyta; Prymnesiophyceae; Phaeocystales; Phaeocystaceae; Phaeocystis; Phaeocystis antarctica"
CAMPEP_0183048346	Eukaryota; Haptista; Haptophyta; Prymnesiophyceae; Prymnesiales; Prymnesiaceae; Prymnesium; Prymnesium polylepis	/NCGR_PEP_ID=MMETSP0143-20130205|47528_1 /TAXON_ID=72548 /ORGANISM="Chrysochromulina polylepis, Strain CCMP1757" /LENGTH=290 /DNA_ID=CAMNT_0025194559 /DNA_START=1 /DNA_END=871 /DNA_ORIENTATION=- tax:"Eukaryota; Haptista; Haptophyta; Prymnesiophyceae; Prymnesiales; Prymnesiaceae; Prymnesium; Prymnesium polylepis"
CAMPEP_0183244200	Eukaryota; Haptista; Haptophyta; Prymnesiophyceae; Prymnesiales; Prymnesiaceae; Prymnesium; Prymnesium polylepis	/NCGR_PEP_ID=MMETSP0147-20130417|19413_1 /TAXON_ID=72548 /ORGANISM="Chrysochromulina polylepis, Strain CCMP1757" /LENGTH=293 /DNA_ID=CAMNT_0025402567 /DNA_START=1 /DNA_END=881 /DNA_ORIENTATION=- tax:"Eukaryota; Haptista; Haptophyta; Prymnesiophyceae; Prymnesiales; Prymnesiaceae; Prymnesium; Prymnesium polylepis"
CAMPEP_0115789866	Eukaryota; Haptista; Haptophyta; Prymnesiophyceae; Prymnesiales; Prymnesiaceae; Prymnesium; Prymnesium polylepis	/NCGR_PEP_ID=MMETSP0286-20121206|11130_1 /TAXON_ID=72548 /ORGANISM="Chrysochromulina polylepis, Strain UIO037" /LENGTH=291 /DNA_ID=CAMNT_0003237637 /DNA_START=1 /DNA_END=876 /DNA_ORIENTATION=+ tax:"Eukaryota; Haptista; Haptophyta; Prymnesiophyceae; Prymnesiales; Prymnesiaceae; Prymnesium; Prymnesium polylepis"
CAMPEP_0185574598	Eukaryota; Sar; Alveolata; Ciliophora; Intramacronucleata; Spirotrichea; Choreotrichia; Tintinnida; Rhabdonellidae; Schmidingerella; Schmidingerella taraikaensis	/NCGR_PEP_ID=MMETSP0434-20130131|6027_1 /TAXON_ID=626734 ORGANISM="Favella taraikaensis, Strain Fe Narragansett Bay" /NCGR_SAMPLE_ID=MMETSP0434 /ASSEMBLY_ACC=CAM_ASM_000379 /LENGTH=234 /DNA_ID=CAMNT_0028191225 /DNA_START=1 /DNA_END=701 /DNA_ORIENTATION=- tax:"Eukaryota; Sar; Alveolata; Ciliophora; Intramacronucleata; Spirotrichea; Choreotrichia; Tintinnida; Rhabdonellidae; Schmidingerella; Schmid…
CAMPEP_0180775498	Eukaryota; Sar; Alveolata; Dinophyceae; Gonyaulacales; Amphidomataceae; Azadinium; Azadinium spinosum	/NCGR_PEP_ID=MMETSP1038_2-20121128|44305_1 /TAXON_ID=632150 /ORGANISM="Azadinium spinosum, Strain 3D9" /LENGTH=258 /DNA_ID=CAMNT_0022810569 /DNA_START=1 /DNA_END=774 /DNA_ORIENTATION=- tax:"Eukaryota; Sar; Alveolata; Dinophyceae; Gonyaulacales; Amphidomataceae; Azadinium; Azadinium spinosum"
CAMPEP_0180597740	Eukaryota; Sar; Alveolata; Dinophyceae; Gonyaulacales; Amphidomataceae; Azadinium; Azadinium spinosum	/NCGR_PEP_ID=MMETSP1037_2-20121125|22492_1 /TAXON_ID=632150 /ORGANISM="Azadinium spinosum, Strain 3D9" /LENGTH=283 /DNA_ID=CAMNT_0022616301 /DNA_START=1 /DNA_END=853 /DNA_ORIENTATION=- tax:"Eukaryota; Sar; Alveolata; Dinophyceae; Gonyaulacales; Amphidomataceae; Azadinium; Azadinium spinosum"
CAMPEP_0180720880	Eukaryota; Sar; Alveolata; Dinophyceae; Gonyaulacales; Amphidomataceae; Azadinium; Azadinium spinosum	/NCGR_PEP_ID=MMETSP1038_2-20121128|15727_1 /TAXON_ID=632150 /ORGANISM="Azadinium spinosum, Strain 3D9" /LENGTH=258 /DNA_ID=CAMNT_0022753413 /DNA_START=1 /DNA_END=774 /DNA_ORIENTATION=+ tax:"Eukaryota; Sar; Alveolata; Dinophyceae; Gonyaulacales; Amphidomataceae; Azadinium; Azadinium spinosum"
CAMPEP_0180444992	Eukaryota; Sar; Alveolata; Dinophyceae; Gonyaulacales; Amphidomataceae; Azadinium; Azadinium spinosum	/NCGR_PEP_ID=MMETSP1036_2-20121128|15464_1 /TAXON_ID=632150 /ORGANISM="Azadinium spinosum, Strain 3D9" /LENGTH=285 /DNA_ID=CAMNT_0022451329 /DNA_START=1 /DNA_END=857 /DNA_ORIENTATION=+ tax:"Eukaryota; Sar; Alveolata; Dinophyceae; Gonyaulacales; Amphidomataceae; Azadinium; Azadinium spinosum"
CAMPEP_0179169566	Eukaryota; Sar; Alveolata; Dinophyceae; Gonyaulacales; Goniodomataceae; Pyrodinium; Pyrodinium bahamense	/NCGR_PEP_ID=MMETSP0796-20121207|83479_1 /TAXON_ID=73915 /ORGANISM="Pyrodinium bahamense, Strain pbaha01" /LENGTH=260 /DNA_ID=CAMNT_0020872447 /DNA_START=45 /DNA_END=827 /DNA_ORIENTATION=+ tax:"Eukaryota; Sar; Alveolata; Dinophyceae; Gonyaulacales; Goniodomataceae; Pyrodinium; Pyrodinium bahamense"
CAMPEP_0179040430	Eukaryota; Sar; Alveolata; Dinophyceae; Gonyaulacales; Goniodomataceae; Pyrodinium; Pyrodinium bahamense	/NCGR_PEP_ID=MMETSP0796-20121207|15644_1 /TAXON_ID=73915 /ORGANISM="Pyrodinium bahamense, Strain pbaha01" /LENGTH=262 /DNA_ID=CAMNT_0020736777 /DNA_START=57 /DNA_END=845 /DNA_ORIENTATION=+ tax:"Eukaryota; Sar; Alveolata; Dinophyceae; Gonyaulacales; Goniodomataceae; Pyrodinium; Pyrodinium bahamense"
CAMPEP_0179046198	Eukaryota; Sar; Alveolata; Dinophyceae; Gonyaulacales; Goniodomataceae; Pyrodinium; Pyrodinium bahamense	/NCGR_PEP_ID=MMETSP0796-20121207|18565_1 /TAXON_ID=73915 /ORGANISM="Pyrodinium bahamense, Strain pbaha01" /LENGTH=467 /DNA_ID=CAMNT_0020742619 /DNA_START=1 /DNA_END=1403 /DNA_ORIENTATION=- tax:"Eukaryota; Sar; Alveolata; Dinophyceae; Gonyaulacales; Goniodomataceae; Pyrodinium; Pyrodinium bahamense"
CAMPEP_0197817170	Eukaryota; Sar; Alveolata; Dinophyceae; Gonyaulacales; Gonyaulacaceae; Alexandrium; Alexandrium andersonii	/NCGR_PEP_ID=MMETSP1436-20131217|118786_1 /TAXON_ID=327968 /ORGANISM="Alexandrium andersonii, Strain CCMP2222" /LENGTH=294 /DNA_ID=CAMNT_0043415959 /DNA_START=1 /DNA_END=885 /DNA_ORIENTATION=+ tax:"Eukaryota; Sar; Alveolata; Dinophyceae; Gonyaulacales; Gonyaulacaceae; Alexandrium; Alexandrium andersonii"
CAMPEP_0204519816	Eukaryota; Sar; Alveolata; Dinophyceae; Gonyaulacales; Gonyaulacaceae; Alexandrium; Alexandrium margalefii	/NCGR_PEP_ID=MMETSP0661-20131031|4932_1 /ASSEMBLY_ACC=CAM_ASM_000606 /TAXON_ID=109239 /ORGANISM="Alexandrium margalefi, Strain AMGDE01CS-322" /LENGTH=261 /DNA_ID=CAMNT_0051525335 /DNA_START=79 /DNA_END=865 /DNA_ORIENTATION=- tax:"Eukaryota; Sar; Alveolata; Dinophyceae; Gonyaulacales; Gonyaulacaceae; Alexandrium; Alexandrium margalefii"
CAMPEP_0113827606	Eukaryota; Sar; Alveolata; Dinophyceae; Gonyaulacales; Gonyaulacaceae; Alexandrium; Alexandrium minutum	/NCGR_PEP_ID=MMETSP0328-20130328|4852_1 /TAXON_ID=39455 /ORGANISM="Alexandrium minutum" /LENGTH=274 /DNA_ID=CAMNT_0000795597 /DNA_START=1 /DNA_END=820 /DNA_ORIENTATION=+ /assembly_acc=CAM_ASM_000350 tax:"Eukaryota; Sar; Alveolata; Dinophyceae; Gonyaulacales; Gonyaulacaceae; Alexandrium; Alexandrium minutum"
CAMPEP_0113822498	Eukaryota; Sar; Alveolata; Dinophyceae; Gonyaulacales; Gonyaulacaceae; Alexandrium; Alexandrium minutum	/NCGR_PEP_ID=MMETSP0328-20130328|2271_1 /TAXON_ID=39455 /ORGANISM="Alexandrium minutum" /LENGTH=214 /DNA_ID=CAMNT_0000790435 /DNA_START=1 /DNA_END=644 /DNA_ORIENTATION=- /assembly_acc=CAM_ASM_000350 tax:"Eukaryota; Sar; Alveolata; Dinophyceae; Gonyaulacales; Gonyaulacaceae; Alexandrium; Alexandrium minutum"
CAMPEP_0116421696	Eukaryota; Sar; Alveolata; Dinophyceae; Gonyaulacales; Gonyaulacaceae; Alexandrium; Alexandrium tamarense	/NCGR_PEP_ID=MMETSP0384-20121206|40780_1 /TAXON_ID=2926 /ORGANISM="Alexandrium tamarense, Strain CCMP1771" /LENGTH=272 /DNA_ID=CAMNT_0003932647 /DNA_START=1 /DNA_END=817 /DNA_ORIENTATION=- tax:"Eukaryota; Sar; Alveolata; Dinophyceae; Gonyaulacales; Gonyaulacaceae; Alexandrium; Alexandrium tamarense"
CAMPEP_0178399334	Eukaryota; Sar; Alveolata; Dinophyceae; Gymnodiniales; Gymnodiniaceae; Amphidinium; Amphidinium massartii	/NCGR_PEP_ID=MMETSP0689_2-20121128|15228_1 /TAXON_ID=160604 /ORGANISM="Amphidinium massartii, Strain CS-259" /LENGTH=255 /DNA_ID=CAMNT_0020020111 /DNA_START=1 /DNA_END=767 /DNA_ORIENTATION=- tax:"Eukaryota; Sar; Alveolata; Dinophyceae; Gymnodiniales; Gymnodiniaceae; Amphidinium; Amphidinium massartii"
CAMPEP_0178416282	Eukaryota; Sar; Alveolata; Dinophyceae; Gymnodiniales; Gymnodiniaceae; Amphidinium; Amphidinium massartii	/NCGR_PEP_ID=MMETSP0689_2-20121128|23985_1 /TAXON_ID=160604 /ORGANISM="Amphidinium massartii, Strain CS-259" /LENGTH=193 /DNA_ID=CAMNT_0020037625 /DNA_START=1 /DNA_END=578 /DNA_ORIENTATION=+ tax:"Eukaryota; Sar; Alveolata; Dinophyceae; Gymnodiniales; Gymnodiniaceae; Amphidinium; Amphidinium massartii"
CAMPEP_0204303560	Eukaryota; Sar; Alveolata; Dinophyceae; Oxyrrhinales; Oxyrrhinaceae; Oxyrrhis; Oxyrrhis marina	/NCGR_PEP_ID=MMETSP0468-20130131|83953_1 /ASSEMBLY_ACC=CAM_ASM_000383 /TAXON_ID=2969 /ORGANISM="Oxyrrhis marina" /LENGTH=274 /DNA_ID=CAMNT_0051282873 /DNA_START=50 /DNA_END=871 /DNA_ORIENTATION=- tax:"Eukaryota; Sar; Alveolata; Dinophyceae; Oxyrrhinales; Oxyrrhinaceae; Oxyrrhis; Oxyrrhis marina"
CAMPEP_0205004928	Eukaryota; Sar; Alveolata; Dinophyceae; Oxyrrhinales; Oxyrrhinaceae; Oxyrrhis; Oxyrrhis marina	/NCGR_PEP_ID=MMETSP1425-20130820|57486_1 /ASSEMBLY_ACC=CAM_ASM_000902 /TAXON_ID=2969 /ORGANISM="Oxyrrhis marina, Strain LB1974" /LENGTH=261 /DNA_ID=CAMNT_0052182979 /DNA_START=987 /DNA_END=1772 /DNA_ORIENTATION=- tax:"Eukaryota; Sar; Alveolata; Dinophyceae; Oxyrrhinales; Oxyrrhinaceae; Oxyrrhis; Oxyrrhis marina"
CAMPEP_0204955520	Eukaryota; Sar; Alveolata; Dinophyceae; Oxyrrhinales; Oxyrrhinaceae; Oxyrrhis; Oxyrrhis marina	/NCGR_PEP_ID=MMETSP1424-20130820|47467_1 /ASSEMBLY_ACC=CAM_ASM_000901 /TAXON_ID=2969 /ORGANISM="Oxyrrhis marina, Strain LB1974" /LENGTH=317 /DNA_ID=CAMNT_0052131061 /DNA_START=1 /DNA_END=954 /DNA_ORIENTATION=+ tax:"Eukaryota; Sar; Alveolata; Dinophyceae; Oxyrrhinales; Oxyrrhinaceae; Oxyrrhis; Oxyrrhis marina"
CAMPEP_0205073458	Eukaryota; Sar; Alveolata; Dinophyceae; Oxyrrhinales; Oxyrrhinaceae; Oxyrrhis; Oxyrrhis marina	/NCGR_PEP_ID=MMETSP1426-20131031|41503_1 /ASSEMBLY_ACC=CAM_ASM_000915 /TAXON_ID=2969 /ORGANISM="Oxyrrhis marina, Strain LB1974" /LENGTH=261 /DNA_ID=CAMNT_0052256357 /DNA_START=80 /DNA_END=865 /DNA_ORIENTATION=- tax:"Eukaryota; Sar; Alveolata; Dinophyceae; Oxyrrhinales; Oxyrrhinaceae; Oxyrrhis; Oxyrrhis marina"
CAMPEP_0205067242	Eukaryota; Sar; Alveolata; Dinophyceae; Oxyrrhinales; Oxyrrhinaceae; Oxyrrhis; Oxyrrhis marina	/NCGR_PEP_ID=MMETSP1426-20131031|37395_1 /ASSEMBLY_ACC=CAM_ASM_000915 /TAXON_ID=2969 /ORGANISM="Oxyrrhis marina, Strain LB1974" /LENGTH=380 /DNA_ID=CAMNT_0052249619 /DNA_START=1 /DNA_END=1138 /DNA_ORIENTATION=+ tax:"Eukaryota; Sar; Alveolata; Dinophyceae; Oxyrrhinales; Oxyrrhinaceae; Oxyrrhis; Oxyrrhis marina"
CAMPEP_0204365160	Eukaryota; Sar; Alveolata; Dinophyceae; Oxyrrhinales; Oxyrrhinaceae; Oxyrrhis; Oxyrrhis marina	/NCGR_PEP_ID=MMETSP0469-20131031|41692_1 /ASSEMBLY_ACC=CAM_ASM_000384 /TAXON_ID=2969 /ORGANISM="Oxyrrhis marina" /LENGTH=409 /DNA_ID=CAMNT_0051354185 /DNA_START=16 /DNA_END=1241 /DNA_ORIENTATION=- tax:"Eukaryota; Sar; Alveolata; Dinophyceae; Oxyrrhinales; Oxyrrhinaceae; Oxyrrhis; Oxyrrhis marina"
CAMPEP_0204361892	Eukaryota; Sar; Alveolata; Dinophyceae; Oxyrrhinales; Oxyrrhinaceae; Oxyrrhis; Oxyrrhis marina	/NCGR_PEP_ID=MMETSP0469-20131031|39160_1 /ASSEMBLY_ACC=CAM_ASM_000384 /TAXON_ID=2969 /ORGANISM="Oxyrrhis marina" /LENGTH=340 /DNA_ID=CAMNT_0051350357 /DNA_START=59 /DNA_END=1081 /DNA_ORIENTATION=- tax:"Eukaryota; Sar; Alveolata; Dinophyceae; Oxyrrhinales; Oxyrrhinaceae; Oxyrrhis; Oxyrrhis marina"
CAMPEP_0204415936	Eukaryota; Sar; Alveolata; Dinophyceae; Oxyrrhinales; Oxyrrhinaceae; Oxyrrhis; Oxyrrhis marina	/NCGR_PEP_ID=MMETSP0470-20130426|23954_1 /ASSEMBLY_ACC=CAM_ASM_000385 /TAXON_ID=2969 /ORGANISM="Oxyrrhis marina" /LENGTH=278 /DNA_ID=CAMNT_0051412349 /DNA_START=1 /DNA_END=829 /DNA_ORIENTATION=- tax:"Eukaryota; Sar; Alveolata; Dinophyceae; Oxyrrhinales; Oxyrrhinaceae; Oxyrrhis; Oxyrrhis marina"
CAMPEP_0205014442	Eukaryota; Sar; Alveolata; Dinophyceae; Oxyrrhinales; Oxyrrhinaceae; Oxyrrhis; Oxyrrhis marina	/NCGR_PEP_ID=MMETSP1426-20131031|3080_1 /ASSEMBLY_ACC=CAM_ASM_000915 /TAXON_ID=2969 /ORGANISM="Oxyrrhis marina, Strain LB1974" /LENGTH=345 /DNA_ID=CAMNT_0052192817 /DNA_START=1 /DNA_END=1037 /DNA_ORIENTATION=+ tax:"Eukaryota; Sar; Alveolata; Dinophyceae; Oxyrrhinales; Oxyrrhinaceae; Oxyrrhis; Oxyrrhis marina"
CAMPEP_0204253694	Eukaryota; Sar; Alveolata; Dinophyceae; Oxyrrhinales; Oxyrrhinaceae; Oxyrrhis; Oxyrrhis marina	/NCGR_PEP_ID=MMETSP0468-20130131|2033_1 /ASSEMBLY_ACC=CAM_ASM_000383 /TAXON_ID=2969 /ORGANISM="Oxyrrhis marina" /LENGTH=278 /DNA_ID=CAMNT_0051227297 /DNA_START=49 /DNA_END=885 /DNA_ORIENTATION=- tax:"Eukaryota; Sar; Alveolata; Dinophyceae; Oxyrrhinales; Oxyrrhinaceae; Oxyrrhis; Oxyrrhis marina"
CAMPEP_0205080694	Eukaryota; Sar; Alveolata; Dinophyceae; Oxyrrhinales; Oxyrrhinaceae; Oxyrrhis; Oxyrrhis marina	/NCGR_PEP_ID=MMETSP1426-20131031|45729_1 /ASSEMBLY_ACC=CAM_ASM_000915 /TAXON_ID=2969 /ORGANISM="Oxyrrhis marina, Strain LB1974" /LENGTH=315 /DNA_ID=CAMNT_0052264189 /DNA_START=84 /DNA_END=1032 /DNA_ORIENTATION=- tax:"Eukaryota; Sar; Alveolata; Dinophyceae; Oxyrrhinales; Oxyrrhinaceae; Oxyrrhis; Oxyrrhis marina"
CAMPEP_0204944802	Eukaryota; Sar; Alveolata; Dinophyceae; Oxyrrhinales; Oxyrrhinaceae; Oxyrrhis; Oxyrrhis marina	/NCGR_PEP_ID=MMETSP1424-20130820|30862_1 /ASSEMBLY_ACC=CAM_ASM_000901 /TAXON_ID=2969 /ORGANISM="Oxyrrhis marina, Strain LB1974" /LENGTH=281 /DNA_ID=CAMNT_0052119849 /DNA_START=4 /DNA_END=849 /DNA_ORIENTATION=- tax:"Eukaryota; Sar; Alveolata; Dinophyceae; Oxyrrhinales; Oxyrrhinaceae; Oxyrrhis; Oxyrrhis marina"
CAMPEP_0205014772	Eukaryota; Sar; Alveolata; Dinophyceae; Oxyrrhinales; Oxyrrhinaceae; Oxyrrhis; Oxyrrhis marina	/NCGR_PEP_ID=MMETSP1426-20131031|3244_1 /ASSEMBLY_ACC=CAM_ASM_000915 /TAXON_ID=2969 /ORGANISM="Oxyrrhis marina, Strain LB1974" /LENGTH=262 /DNA_ID=CAMNT_0052193157 /DNA_START=42 /DNA_END=830 /DNA_ORIENTATION=- tax:"Eukaryota; Sar; Alveolata; Dinophyceae; Oxyrrhinales; Oxyrrhinaceae; Oxyrrhis; Oxyrrhis marina"
CAMPEP_0205010708	Eukaryota; Sar; Alveolata; Dinophyceae; Oxyrrhinales; Oxyrrhinaceae; Oxyrrhis; Oxyrrhis marina	/NCGR_PEP_ID=MMETSP1426-20131031|1005_1 /ASSEMBLY_ACC=CAM_ASM_000915 /TAXON_ID=2969 /ORGANISM="Oxyrrhis marina, Strain LB1974" /LENGTH=261 /DNA_ID=CAMNT_0052188857 /DNA_START=73 /DNA_END=858 /DNA_ORIENTATION=- tax:"Eukaryota; Sar; Alveolata; Dinophyceae; Oxyrrhinales; Oxyrrhinaceae; Oxyrrhis; Oxyrrhis marina"
CAMPEP_0205019342	Eukaryota; Sar; Alveolata; Dinophyceae; Oxyrrhinales; Oxyrrhinaceae; Oxyrrhis; Oxyrrhis marina	/NCGR_PEP_ID=MMETSP1426-20131031|5677_1 /ASSEMBLY_ACC=CAM_ASM_000915 /TAXON_ID=2969 /ORGANISM="Oxyrrhis marina, Strain LB1974" /LENGTH=276 /DNA_ID=CAMNT_0052197961 /DNA_START=16 /DNA_END=846 /DNA_ORIENTATION=- tax:"Eukaryota; Sar; Alveolata; Dinophyceae; Oxyrrhinales; Oxyrrhinaceae; Oxyrrhis; Oxyrrhis marina"
CAMPEP_0204319684	Eukaryota; Sar; Alveolata; Dinophyceae; Oxyrrhinales; Oxyrrhinaceae; Oxyrrhis; Oxyrrhis marina	/NCGR_PEP_ID=MMETSP0469-20131031|7187_1 /ASSEMBLY_ACC=CAM_ASM_000384 /TAXON_ID=2969 /ORGANISM="Oxyrrhis marina" /LENGTH=262 /DNA_ID=CAMNT_0051300881 /DNA_START=111 /DNA_END=899 /DNA_ORIENTATION=- tax:"Eukaryota; Sar; Alveolata; Dinophyceae; Oxyrrhinales; Oxyrrhinaceae; Oxyrrhis; Oxyrrhis marina"
CAMPEP_0204394266	Eukaryota; Sar; Alveolata; Dinophyceae; Oxyrrhinales; Oxyrrhinaceae; Oxyrrhis; Oxyrrhis marina	/NCGR_PEP_ID=MMETSP0469-20131031|62742_1 /ASSEMBLY_ACC=CAM_ASM_000384 /TAXON_ID=2969 /ORGANISM="Oxyrrhis marina" /LENGTH=787 /DNA_ID=CAMNT_0051388375 /DNA_START=35 /DNA_END=2399 /DNA_ORIENTATION=- tax:"Eukaryota; Sar; Alveolata; Dinophyceae; Oxyrrhinales; Oxyrrhinaceae; Oxyrrhis; Oxyrrhis marina"
CAMPEP_0204405874	Eukaryota; Sar; Alveolata; Dinophyceae; Oxyrrhinales; Oxyrrhinaceae; Oxyrrhis; Oxyrrhis marina	/NCGR_PEP_ID=MMETSP0470-20130426|7655_1 /ASSEMBLY_ACC=CAM_ASM_000385 /TAXON_ID=2969 /ORGANISM="Oxyrrhis marina" /LENGTH=363 /DNA_ID=CAMNT_0051401369 /DNA_START=1 /DNA_END=1086 /DNA_ORIENTATION=+ tax:"Eukaryota; Sar; Alveolata; Dinophyceae; Oxyrrhinales; Oxyrrhinaceae; Oxyrrhis; Oxyrrhis marina"
CAMPEP_0204393616	Eukaryota; Sar; Alveolata; Dinophyceae; Oxyrrhinales; Oxyrrhinaceae; Oxyrrhis; Oxyrrhis marina	/NCGR_PEP_ID=MMETSP0469-20131031|62391_1 /ASSEMBLY_ACC=CAM_ASM_000384 /TAXON_ID=2969 /ORGANISM="Oxyrrhis marina" /LENGTH=667 /DNA_ID=CAMNT_0051387697 /DNA_START=1 /DNA_END=2002 /DNA_ORIENTATION=+ tax:"Eukaryota; Sar; Alveolata; Dinophyceae; Oxyrrhinales; Oxyrrhinaceae; Oxyrrhis; Oxyrrhis marina"
CAMPEP_0204503126	Eukaryota; Sar; Alveolata; Dinophyceae; Oxyrrhinales; Oxyrrhinaceae; Oxyrrhis; Oxyrrhis marina	/NCGR_PEP_ID=MMETSP0471-20130131|102751_1 /ASSEMBLY_ACC=CAM_ASM_000602 /TAXON_ID=2969 /ORGANISM="Oxyrrhis marina" /LENGTH=339 /DNA_ID=CAMNT_0051507919 /DNA_START=1 /DNA_END=1020 /DNA_ORIENTATION=+ tax:"Eukaryota; Sar; Alveolata; Dinophyceae; Oxyrrhinales; Oxyrrhinaceae; Oxyrrhis; Oxyrrhis marina"
CAMPEP_0204965106	Eukaryota; Sar; Alveolata; Dinophyceae; Oxyrrhinales; Oxyrrhinaceae; Oxyrrhis; Oxyrrhis marina	/NCGR_PEP_ID=MMETSP1425-20130820|2164_1 /ASSEMBLY_ACC=CAM_ASM_000902 /TAXON_ID=2969 /ORGANISM="Oxyrrhis marina, Strain LB1974" /LENGTH=262 /DNA_ID=CAMNT_0052141005 /DNA_START=50 /DNA_END=838 /DNA_ORIENTATION=+ tax:"Eukaryota; Sar; Alveolata; Dinophyceae; Oxyrrhinales; Oxyrrhinaceae; Oxyrrhis; Oxyrrhis marina"
CAMPEP_0204402950	Eukaryota; Sar; Alveolata; Dinophyceae; Oxyrrhinales; Oxyrrhinaceae; Oxyrrhis; Oxyrrhis marina	/NCGR_PEP_ID=MMETSP0470-20130426|5585_1 /ASSEMBLY_ACC=CAM_ASM_000385 /TAXON_ID=2969 /ORGANISM="Oxyrrhis marina" /LENGTH=357 /DNA_ID=CAMNT_0051398055 /DNA_START=1 /DNA_END=1073 /DNA_ORIENTATION=- tax:"Eukaryota; Sar; Alveolata; Dinophyceae; Oxyrrhinales; Oxyrrhinaceae; Oxyrrhis; Oxyrrhis marina"
CAMPEP_0204506230	Eukaryota; Sar; Alveolata; Dinophyceae; Oxyrrhinales; Oxyrrhinaceae; Oxyrrhis; Oxyrrhis marina	/NCGR_PEP_ID=MMETSP0471-20130131|109126_1 /ASSEMBLY_ACC=CAM_ASM_000602 /TAXON_ID=2969 /ORGANISM="Oxyrrhis marina" /LENGTH=397 /DNA_ID=CAMNT_0051511223 /DNA_START=377 /DNA_END=1568 /DNA_ORIENTATION=+ tax:"Eukaryota; Sar; Alveolata; Dinophyceae; Oxyrrhinales; Oxyrrhinaceae; Oxyrrhis; Oxyrrhis marina"
CAMPEP_0204986812	Eukaryota; Sar; Alveolata; Dinophyceae; Oxyrrhinales; Oxyrrhinaceae; Oxyrrhis; Oxyrrhis marina	/NCGR_PEP_ID=MMETSP1425-20130820|30040_1 /ASSEMBLY_ACC=CAM_ASM_000902 /TAXON_ID=2969 /ORGANISM="Oxyrrhis marina, Strain LB1974" /LENGTH=338 /DNA_ID=CAMNT_0052163991 /DNA_START=1 /DNA_END=1009 /DNA_ORIENTATION=+ tax:"Eukaryota; Sar; Alveolata; Dinophyceae; Oxyrrhinales; Oxyrrhinaceae; Oxyrrhis; Oxyrrhis marina"
CAMPEP_0204403512	Eukaryota; Sar; Alveolata; Dinophyceae; Oxyrrhinales; Oxyrrhinaceae; Oxyrrhis; Oxyrrhis marina	/NCGR_PEP_ID=MMETSP0470-20130426|5926_1 /ASSEMBLY_ACC=CAM_ASM_000385 /TAXON_ID=2969 /ORGANISM="Oxyrrhis marina" /LENGTH=278 /DNA_ID=CAMNT_0051398665 /DNA_START=26 /DNA_END=862 /DNA_ORIENTATION=- tax:"Eukaryota; Sar; Alveolata; Dinophyceae; Oxyrrhinales; Oxyrrhinaceae; Oxyrrhis; Oxyrrhis marina"
CAMPEP_0204962616	Eukaryota; Sar; Alveolata; Dinophyceae; Oxyrrhinales; Oxyrrhinaceae; Oxyrrhis; Oxyrrhis marina	/NCGR_PEP_ID=MMETSP1425-20130820|642_1 /ASSEMBLY_ACC=CAM_ASM_000902 /TAXON_ID=2969 /ORGANISM="Oxyrrhis marina, Strain LB1974" /LENGTH=262 /DNA_ID=CAMNT_0052138333 /DNA_START=1 /DNA_END=787 /DNA_ORIENTATION=- tax:"Eukaryota; Sar; Alveolata; Dinophyceae; Oxyrrhinales; Oxyrrhinaceae; Oxyrrhis; Oxyrrhis marina"
CAMPEP_0204477030	Eukaryota; Sar; Alveolata; Dinophyceae; Oxyrrhinales; Oxyrrhinaceae; Oxyrrhis; Oxyrrhis marina	/NCGR_PEP_ID=MMETSP0471-20130131|30610_1 /ASSEMBLY_ACC=CAM_ASM_000602 /TAXON_ID=2969 /ORGANISM="Oxyrrhis marina" /LENGTH=273 /DNA_ID=CAMNT_0051479695 /DNA_START=1 /DNA_END=820 /DNA_ORIENTATION=- tax:"Eukaryota; Sar; Alveolata; Dinophyceae; Oxyrrhinales; Oxyrrhinaceae; Oxyrrhis; Oxyrrhis marina"
CAMPEP_0204308932	Eukaryota; Sar; Alveolata; Dinophyceae; Oxyrrhinales; Oxyrrhinaceae; Oxyrrhis; Oxyrrhis marina	/NCGR_PEP_ID=MMETSP0469-20131031|727_1 /ASSEMBLY_ACC=CAM_ASM_000384 /TAXON_ID=2969 /ORGANISM="Oxyrrhis marina" /LENGTH=262 /DNA_ID=CAMNT_0051288487 /DNA_START=82 /DNA_END=870 /DNA_ORIENTATION=- tax:"Eukaryota; Sar; Alveolata; Dinophyceae; Oxyrrhinales; Oxyrrhinaceae; Oxyrrhis; Oxyrrhis marina"
CAMPEP_0204276056	Eukaryota; Sar; Alveolata; Dinophyceae; Oxyrrhinales; Oxyrrhinaceae; Oxyrrhis; Oxyrrhis marina	/NCGR_PEP_ID=MMETSP0468-20130131|27243_1 /ASSEMBLY_ACC=CAM_ASM_000383 /TAXON_ID=2969 /ORGANISM="Oxyrrhis marina" /LENGTH=276 /DNA_ID=CAMNT_0051252557 /DNA_START=1 /DNA_END=824 /DNA_ORIENTATION=+ tax:"Eukaryota; Sar; Alveolata; Dinophyceae; Oxyrrhinales; Oxyrrhinaceae; Oxyrrhis; Oxyrrhis marina"
CAMPEP_0205010286	Eukaryota; Sar; Alveolata; Dinophyceae; Oxyrrhinales; Oxyrrhinaceae; Oxyrrhis; Oxyrrhis marina	/NCGR_PEP_ID=MMETSP1426-20131031|763_1 /ASSEMBLY_ACC=CAM_ASM_000915 /TAXON_ID=2969 /ORGANISM="Oxyrrhis marina, Strain LB1974" /LENGTH=292 /DNA_ID=CAMNT_0052188407 /DNA_START=1 /DNA_END=878 /DNA_ORIENTATION=- tax:"Eukaryota; Sar; Alveolata; Dinophyceae; Oxyrrhinales; Oxyrrhinaceae; Oxyrrhis; Oxyrrhis marina"
CAMPEP_0204321398	Eukaryota; Sar; Alveolata; Dinophyceae; Oxyrrhinales; Oxyrrhinaceae; Oxyrrhis; Oxyrrhis marina	/NCGR_PEP_ID=MMETSP0469-20131031|8134_1 /ASSEMBLY_ACC=CAM_ASM_000384 /TAXON_ID=2969 /ORGANISM="Oxyrrhis marina" /LENGTH=279 /DNA_ID=CAMNT_0051302683 /DNA_START=1 /DNA_END=840 /DNA_ORIENTATION=- tax:"Eukaryota; Sar; Alveolata; Dinophyceae; Oxyrrhinales; Oxyrrhinaceae; Oxyrrhis; Oxyrrhis marina"
CAMPEP_0204294620	Eukaryota; Sar; Alveolata; Dinophyceae; Oxyrrhinales; Oxyrrhinaceae; Oxyrrhis; Oxyrrhis marina	/NCGR_PEP_ID=MMETSP0468-20130131|68328_1 /ASSEMBLY_ACC=CAM_ASM_000383 /TAXON_ID=2969 /ORGANISM="Oxyrrhis marina" /LENGTH=340 /DNA_ID=CAMNT_0051273203 /DNA_START=51 /DNA_END=1073 /DNA_ORIENTATION=+ tax:"Eukaryota; Sar; Alveolata; Dinophyceae; Oxyrrhinales; Oxyrrhinaceae; Oxyrrhis; Oxyrrhis marina"
CAMPEP_0204926662	Eukaryota; Sar; Alveolata; Dinophyceae; Oxyrrhinales; Oxyrrhinaceae; Oxyrrhis; Oxyrrhis marina	/NCGR_PEP_ID=MMETSP1424-20130820|4037_1 /ASSEMBLY_ACC=CAM_ASM_000901 /TAXON_ID=2969 /ORGANISM="Oxyrrhis marina, Strain LB1974" /LENGTH=261 /DNA_ID=CAMNT_0052100701 /DNA_START=63 /DNA_END=848 /DNA_ORIENTATION=+ tax:"Eukaryota; Sar; Alveolata; Dinophyceae; Oxyrrhinales; Oxyrrhinaceae; Oxyrrhis; Oxyrrhis marina"
CAMPEP_0205014534	Eukaryota; Sar; Alveolata; Dinophyceae; Oxyrrhinales; Oxyrrhinaceae; Oxyrrhis; Oxyrrhis marina	/NCGR_PEP_ID=MMETSP1426-20131031|3074_1 /ASSEMBLY_ACC=CAM_ASM_000915 /TAXON_ID=2969 /ORGANISM="Oxyrrhis marina, Strain LB1974" /LENGTH=262 /DNA_ID=CAMNT_0052192917 /DNA_START=39 /DNA_END=827 /DNA_ORIENTATION=- tax:"Eukaryota; Sar; Alveolata; Dinophyceae; Oxyrrhinales; Oxyrrhinaceae; Oxyrrhis; Oxyrrhis marina"
CAMPEP_0204480268	Eukaryota; Sar; Alveolata; Dinophyceae; Oxyrrhinales; Oxyrrhinaceae; Oxyrrhis; Oxyrrhis marina	/NCGR_PEP_ID=MMETSP0471-20130131|41875_1 /ASSEMBLY_ACC=CAM_ASM_000602 /TAXON_ID=2969 /ORGANISM="Oxyrrhis marina" /LENGTH=367 /DNA_ID=CAMNT_0051483305 /DNA_START=1 /DNA_END=1098 /DNA_ORIENTATION=+ tax:"Eukaryota; Sar; Alveolata; Dinophyceae; Oxyrrhinales; Oxyrrhinaceae; Oxyrrhis; Oxyrrhis marina"
CAMPEP_0205014422	Eukaryota; Sar; Alveolata; Dinophyceae; Oxyrrhinales; Oxyrrhinaceae; Oxyrrhis; Oxyrrhis marina	/NCGR_PEP_ID=MMETSP1426-20131031|3063_1 /ASSEMBLY_ACC=CAM_ASM_000915 /TAXON_ID=2969 /ORGANISM="Oxyrrhis marina, Strain LB1974" /LENGTH=336 /DNA_ID=CAMNT_0052192795 /DNA_START=1 /DNA_END=1011 /DNA_ORIENTATION=- tax:"Eukaryota; Sar; Alveolata; Dinophyceae; Oxyrrhinales; Oxyrrhinaceae; Oxyrrhis; Oxyrrhis marina"
CAMPEP_0205048792	Eukaryota; Sar; Alveolata; Dinophyceae; Oxyrrhinales; Oxyrrhinaceae; Oxyrrhis; Oxyrrhis marina	/NCGR_PEP_ID=MMETSP1426-20131031|25557_1 /ASSEMBLY_ACC=CAM_ASM_000915 /TAXON_ID=2969 /ORGANISM="Oxyrrhis marina, Strain LB1974" /LENGTH=257 /DNA_ID=CAMNT_0052229693 /DNA_START=1 /DNA_END=766 /DNA_ORIENTATION=- tax:"Eukaryota; Sar; Alveolata; Dinophyceae; Oxyrrhinales; Oxyrrhinaceae; Oxyrrhis; Oxyrrhis marina"
CAMPEP_0204407214	Eukaryota; Sar; Alveolata; Dinophyceae; Oxyrrhinales; Oxyrrhinaceae; Oxyrrhis; Oxyrrhis marina	/NCGR_PEP_ID=MMETSP0470-20130426|8610_1 /ASSEMBLY_ACC=CAM_ASM_000385 /TAXON_ID=2969 /ORGANISM="Oxyrrhis marina" /LENGTH=345 /DNA_ID=CAMNT_0051402845 /DNA_START=1 /DNA_END=1038 /DNA_ORIENTATION=+ tax:"Eukaryota; Sar; Alveolata; Dinophyceae; Oxyrrhinales; Oxyrrhinaceae; Oxyrrhis; Oxyrrhis marina"
CAMPEP_0204455162	Eukaryota; Sar; Alveolata; Dinophyceae; Oxyrrhinales; Oxyrrhinaceae; Oxyrrhis; Oxyrrhis marina	/NCGR_PEP_ID=MMETSP0471-20130131|846_1 /ASSEMBLY_ACC=CAM_ASM_000602 /TAXON_ID=2969 /ORGANISM="Oxyrrhis marina" /LENGTH=278 /DNA_ID=CAMNT_0051455145 /DNA_START=26 /DNA_END=862 /DNA_ORIENTATION=- tax:"Eukaryota; Sar; Alveolata; Dinophyceae; Oxyrrhinales; Oxyrrhinaceae; Oxyrrhis; Oxyrrhis marina"
CAMPEP_0205080470	Eukaryota; Sar; Alveolata; Dinophyceae; Oxyrrhinales; Oxyrrhinaceae; Oxyrrhis; Oxyrrhis marina	/NCGR_PEP_ID=MMETSP1426-20131031|45617_1 /ASSEMBLY_ACC=CAM_ASM_000915 /TAXON_ID=2969 /ORGANISM="Oxyrrhis marina, Strain LB1974" /LENGTH=397 /DNA_ID=CAMNT_0052263963 /DNA_START=53 /DNA_END=1245 /DNA_ORIENTATION=- tax:"Eukaryota; Sar; Alveolata; Dinophyceae; Oxyrrhinales; Oxyrrhinaceae; Oxyrrhis; Oxyrrhis marina"
CAMPEP_0204958250	Eukaryota; Sar; Alveolata; Dinophyceae; Oxyrrhinales; Oxyrrhinaceae; Oxyrrhis; Oxyrrhis marina	/NCGR_PEP_ID=MMETSP1424-20130820|51286_1 /ASSEMBLY_ACC=CAM_ASM_000901 /TAXON_ID=2969 /ORGANISM="Oxyrrhis marina, Strain LB1974" /LENGTH=270 /DNA_ID=CAMNT_0052133917 /DNA_START=36 /DNA_END=848 /DNA_ORIENTATION=+ tax:"Eukaryota; Sar; Alveolata; Dinophyceae; Oxyrrhinales; Oxyrrhinaceae; Oxyrrhis; Oxyrrhis marina"
CAMPEP_0204926576	Eukaryota; Sar; Alveolata; Dinophyceae; Oxyrrhinales; Oxyrrhinaceae; Oxyrrhis; Oxyrrhis marina	/NCGR_PEP_ID=MMETSP1424-20130820|3969_1 /ASSEMBLY_ACC=CAM_ASM_000901 /TAXON_ID=2969 /ORGANISM="Oxyrrhis marina, Strain LB1974" /LENGTH=261 /DNA_ID=CAMNT_0052100605 /DNA_START=43 /DNA_END=828 /DNA_ORIENTATION=+ tax:"Eukaryota; Sar; Alveolata; Dinophyceae; Oxyrrhinales; Oxyrrhinaceae; Oxyrrhis; Oxyrrhis marina"
CAMPEP_0204279646	Eukaryota; Sar; Alveolata; Dinophyceae; Oxyrrhinales; Oxyrrhinaceae; Oxyrrhis; Oxyrrhis marina	/NCGR_PEP_ID=MMETSP0468-20130131|35821_1 /ASSEMBLY_ACC=CAM_ASM_000383 /TAXON_ID=2969 /ORGANISM="Oxyrrhis marina" /LENGTH=372 /DNA_ID=CAMNT_0051256765 /DNA_START=1 /DNA_END=1112 /DNA_ORIENTATION=- tax:"Eukaryota; Sar; Alveolata; Dinophyceae; Oxyrrhinales; Oxyrrhinaceae; Oxyrrhis; Oxyrrhis marina"
CAMPEP_0198606618	Eukaryota; Sar; Alveolata; Dinophyceae; Peridiniales; Endodiniaceae; Brandtodinium; Brandtodinium nutricula	/NCGR_PEP_ID=MMETSP1462-20131121|154984_1 /TAXON_ID=1333877 /ORGANISM="Brandtodinium nutriculum, Strain RCC3387" /LENGTH=246 /DNA_ID=CAMNT_0044338423 /DNA_START=1 /DNA_END=740 /DNA_ORIENTATION=+ tax:"Eukaryota; Sar; Alveolata; Dinophyceae; Peridiniales; Endodiniaceae; Brandtodinium; Brandtodinium nutricula"
CAMPEP_0176697368	Eukaryota; Sar; Alveolata; Dinophyceae; Prorocentrales; Prorocentraceae; Prorocentrum; Prorocentrum minimum	/NCGR_PEP_ID=MMETSP0267-20121207|13621_1 /TAXON_ID=39449 ORGANISM="Prorocentrum minimum, Strain CCMP2233" /NCGR_SAMPLE_ID=MMETSP0267 /ASSEMBLY_ACC=CAM_ASM_000304 /LENGTH=299 /DNA_ID=CAMNT_0018113267 /DNA_START=1 /DNA_END=900 /DNA_ORIENTATION=+ tax:"Eukaryota; Sar; Alveolata; Dinophyceae; Prorocentrales; Prorocentraceae; Prorocentrum; Prorocentrum minimum"
CAMPEP_0176890908	Eukaryota; Sar; Alveolata; Dinophyceae; Prorocentrales; Prorocentraceae; Prorocentrum; Prorocentrum minimum	/NCGR_PEP_ID=MMETSP0268-20121207|36256_1 /TAXON_ID=39449 ORGANISM="Prorocentrum minimum, Strain CCMP2233" /NCGR_SAMPLE_ID=MMETSP0268 /ASSEMBLY_ACC=CAM_ASM_000307 /LENGTH=286 /DNA_ID=CAMNT_0018317845 /DNA_START=1 /DNA_END=858 /DNA_ORIENTATION=+ tax:"Eukaryota; Sar; Alveolata; Dinophyceae; Prorocentrales; Prorocentraceae; Prorocentrum; Prorocentrum minimum"
CAMPEP_0176751322	Eukaryota; Sar; Alveolata; Dinophyceae; Prorocentrales; Prorocentraceae; Prorocentrum; Prorocentrum minimum	/NCGR_PEP_ID=MMETSP0267-20121207|41486_1 /TAXON_ID=39449 ORGANISM="Prorocentrum minimum, Strain CCMP2233" /NCGR_SAMPLE_ID=MMETSP0267 /ASSEMBLY_ACC=CAM_ASM_000304 /LENGTH=306 /DNA_ID=CAMNT_0018168997 /DNA_START=1 /DNA_END=918 /DNA_ORIENTATION=- tax:"Eukaryota; Sar; Alveolata; Dinophyceae; Prorocentrales; Prorocentraceae; Prorocentrum; Prorocentrum minimum"
CAMPEP_0176841474	Eukaryota; Sar; Alveolata; Dinophyceae; Prorocentrales; Prorocentraceae; Prorocentrum; Prorocentrum minimum	/NCGR_PEP_ID=MMETSP0268-20121207|10707_1 /TAXON_ID=39449 ORGANISM="Prorocentrum minimum, Strain CCMP2233" /NCGR_SAMPLE_ID=MMETSP0268 /ASSEMBLY_ACC=CAM_ASM_000307 /LENGTH=296 /DNA_ID=CAMNT_0018266747 /DNA_START=1 /DNA_END=891 /DNA_ORIENTATION=- tax:"Eukaryota; Sar; Alveolata; Dinophyceae; Prorocentrales; Prorocentraceae; Prorocentrum; Prorocentrum minimum"
CAMPEP_0177014612	Eukaryota; Sar; Alveolata; Dinophyceae; Prorocentrales; Prorocentraceae; Prorocentrum; Prorocentrum minimum	/NCGR_PEP_ID=MMETSP0269-20121207|12644_1 /TAXON_ID=39449 ORGANISM="Prorocentrum minimum, Strain CCMP2233" /NCGR_SAMPLE_ID=MMETSP0269 /ASSEMBLY_ACC=CAM_ASM_000308 /LENGTH=303 /DNA_ID=CAMNT_0018451067 /DNA_START=1 /DNA_END=910 /DNA_ORIENTATION=+ tax:"Eukaryota; Sar; Alveolata; Dinophyceae; Prorocentrales; Prorocentraceae; Prorocentrum; Prorocentrum minimum"
CAMPEP_0177025718	Eukaryota; Sar; Alveolata; Dinophyceae; Prorocentrales; Prorocentraceae; Prorocentrum; Prorocentrum minimum	/NCGR_PEP_ID=MMETSP0269-20121207|18339_1 /TAXON_ID=39449 ORGANISM="Prorocentrum minimum, Strain CCMP2233" /NCGR_SAMPLE_ID=MMETSP0269 /ASSEMBLY_ACC=CAM_ASM_000308 /LENGTH=275 /DNA_ID=CAMNT_0018462457 /DNA_START=1 /DNA_END=821 /DNA_ORIENTATION=+ tax:"Eukaryota; Sar; Alveolata; Dinophyceae; Prorocentrales; Prorocentraceae; Prorocentrum; Prorocentrum minimum"
CAMPEP_0176696294	Eukaryota; Sar; Alveolata; Dinophyceae; Prorocentrales; Prorocentraceae; Prorocentrum; Prorocentrum minimum	/NCGR_PEP_ID=MMETSP0267-20121207|13075_1 /TAXON_ID=39449 ORGANISM="Prorocentrum minimum, Strain CCMP2233" /NCGR_SAMPLE_ID=MMETSP0267 /ASSEMBLY_ACC=CAM_ASM_000304 /LENGTH=283 /DNA_ID=CAMNT_0018112175 /DNA_START=1 /DNA_END=850 /DNA_ORIENTATION=+ tax:"Eukaryota; Sar; Alveolata; Dinophyceae; Prorocentrales; Prorocentraceae; Prorocentrum; Prorocentrum minimum"
CAMPEP_0197969020	Eukaryota; Sar; Alveolata; Dinophyceae; Suessiales; Suessiaceae; Polarella; Polarella glacialis	/NCGR_PEP_ID=MMETSP1440-20131203|20160_1 /TAXON_ID=89957 /ORGANISM="Polarella glacialis, Strain CCMP2088" /LENGTH=273 /DNA_ID=CAMNT_0043600895 /DNA_START=90 /DNA_END=911 /DNA_ORIENTATION=- tax:"Eukaryota; Sar; Alveolata; Dinophyceae; Suessiales; Suessiaceae; Polarella; Polarella glacialis"
CAMPEP_0198009426	Eukaryota; Sar; Alveolata; Dinophyceae; Suessiales; Suessiaceae; Polarella; Polarella glacialis	/NCGR_PEP_ID=MMETSP1440-20131203|268866_1 /TAXON_ID=89957 /ORGANISM="Polarella glacialis, Strain CCMP2088" /LENGTH=269 /DNA_ID=CAMNT_0043655327 /DNA_START=180 /DNA_END=989 /DNA_ORIENTATION=- tax:"Eukaryota; Sar; Alveolata; Dinophyceae; Suessiales; Suessiaceae; Polarella; Polarella glacialis"
CAMPEP_0115078694	Eukaryota; Sar; Alveolata; Dinophyceae; Suessiales; Suessiaceae; Polarella; Polarella glacialis	/NCGR_PEP_ID=MMETSP0227-20121206|17690_1 /TAXON_ID=89957 /ORGANISM="Polarella glacialis, Strain CCMP 1383" /LENGTH=273 /DNA_ID=CAMNT_0002466105 /DNA_START=62 /DNA_END=883 /DNA_ORIENTATION=+ tax:"Eukaryota; Sar; Alveolata; Dinophyceae; Suessiales; Suessiaceae; Polarella; Polarella glacialis"
CAMPEP_0169653868	Eukaryota; Sar; Alveolata; Dinophyceae; Suessiales; Symbiodiniaceae; Symbiodinium; unclassified Symbiodinium; Symbiodinium sp. Mp	/NCGR_PEP_ID=MMETSP1122-20121108|14541_1 /TAXON_ID=230996 /ORGANISM="Symbiodinium sp., Strain Mp" /LENGTH=447 /DNA_ID=CAMNT_0009800003 /DNA_START=55 /DNA_END=1398 /DNA_ORIENTATION=+ tax:"Eukaryota; Sar; Alveolata; Dinophyceae; Suessiales; Symbiodiniaceae; Symbiodinium; unclassified Symbiodinium; Symbiodinium sp. Mp"
CAMPEP_0169651226	Eukaryota; Sar; Alveolata; Dinophyceae; Suessiales; Symbiodiniaceae; Symbiodinium; unclassified Symbiodinium; Symbiodinium sp. Mp	/NCGR_PEP_ID=MMETSP1122-20121108|13126_1 /TAXON_ID=230996 /ORGANISM="Symbiodinium sp., Strain Mp" /LENGTH=284 /DNA_ID=CAMNT_0009797173 /DNA_START=1 /DNA_END=855 /DNA_ORIENTATION=+ tax:"Eukaryota; Sar; Alveolata; Dinophyceae; Suessiales; Symbiodiniaceae; Symbiodinium; unclassified Symbiodinium; Symbiodinium sp. Mp"
CAMPEP_0169712062	Eukaryota; Sar; Alveolata; Dinophyceae; Suessiales; Symbiodiniaceae; Symbiodinium; unclassified Symbiodinium; Symbiodinium sp. Mp	/NCGR_PEP_ID=MMETSP1122-20121108|46250_1 /TAXON_ID=230996 /ORGANISM="Symbiodinium sp., Strain Mp" /LENGTH=224 /DNA_ID=CAMNT_0009863421 /DNA_START=1 /DNA_END=673 /DNA_ORIENTATION=- tax:"Eukaryota; Sar; Alveolata; Dinophyceae; Suessiales; Symbiodiniaceae; Symbiodinium; unclassified Symbiodinium; Symbiodinium sp. Mp"
CAMPEP_0169801564	Eukaryota; Sar; Alveolata; Dinophyceae; Suessiales; Symbiodiniaceae; Symbiodinium; unclassified Symbiodinium; Symbiodinium sp. Mp	/NCGR_PEP_ID=MMETSP1124-20121227|12985_1 /TAXON_ID=230996 /ORGANISM="Symbiodinium sp., Strain Mp" /LENGTH=451 /DNA_ID=CAMNT_0009967827 /DNA_START=55 /DNA_END=1411 /DNA_ORIENTATION=- tax:"Eukaryota; Sar; Alveolata; Dinophyceae; Suessiales; Symbiodiniaceae; Symbiodinium; unclassified Symbiodinium; Symbiodinium sp. Mp"
CAMPEP_0169819576	Eukaryota; Sar; Alveolata; Dinophyceae; Suessiales; Symbiodiniaceae; Symbiodinium; unclassified Symbiodinium; Symbiodinium sp. Mp	/NCGR_PEP_ID=MMETSP1124-20121227|23618_1 /TAXON_ID=230996 /ORGANISM="Symbiodinium sp., Strain Mp" /LENGTH=456 /DNA_ID=CAMNT_0009989093 /DNA_START=55 /DNA_END=1426 /DNA_ORIENTATION=+ tax:"Eukaryota; Sar; Alveolata; Dinophyceae; Suessiales; Symbiodiniaceae; Symbiodinium; unclassified Symbiodinium; Symbiodinium sp. Mp"
CAMPEP_0169859540	Eukaryota; Sar; Alveolata; Dinophyceae; Suessiales; Symbiodiniaceae; Symbiodinium; unclassified Symbiodinium; Symbiodinium sp. Mp	/NCGR_PEP_ID=MMETSP1125-20121227|11232_1 /TAXON_ID=230996 /ORGANISM="Symbiodinium sp., Strain Mp" /LENGTH=258 /DNA_ID=CAMNT_0010034867 /DNA_START=54 /DNA_END=830 /DNA_ORIENTATION=- tax:"Eukaryota; Sar; Alveolata; Dinophyceae; Suessiales; Symbiodiniaceae; Symbiodinium; unclassified Symbiodinium; Symbiodinium sp. Mp"
CAMPEP_0169681620	Eukaryota; Sar; Alveolata; Dinophyceae; Suessiales; Symbiodiniaceae; Symbiodinium; unclassified Symbiodinium; Symbiodinium sp. Mp	/NCGR_PEP_ID=MMETSP1122-20121108|29152_1 /TAXON_ID=230996 /ORGANISM="Symbiodinium sp., Strain Mp" /LENGTH=276 /DNA_ID=CAMNT_0009829225 /DNA_START=1 /DNA_END=831 /DNA_ORIENTATION=+ tax:"Eukaryota; Sar; Alveolata; Dinophyceae; Suessiales; Symbiodiniaceae; Symbiodinium; unclassified Symbiodinium; Symbiodinium sp. Mp"
CAMPEP_0169863754	Eukaryota; Sar; Alveolata; Dinophyceae; Suessiales; Symbiodiniaceae; Symbiodinium; unclassified Symbiodinium; Symbiodinium sp. Mp	/NCGR_PEP_ID=MMETSP1125-20121227|13564_1 /TAXON_ID=230996 /ORGANISM="Symbiodinium sp., Strain Mp" /LENGTH=447 /DNA_ID=CAMNT_0010039531 /DNA_START=54 /DNA_END=1397 /DNA_ORIENTATION=+ tax:"Eukaryota; Sar; Alveolata; Dinophyceae; Suessiales; Symbiodiniaceae; Symbiodinium; unclassified Symbiodinium; Symbiodinium sp. Mp"
CAMPEP_0169885074	Eukaryota; Sar; Alveolata; Dinophyceae; Suessiales; Symbiodiniaceae; Symbiodinium; unclassified Symbiodinium; Symbiodinium sp. Mp	/NCGR_PEP_ID=MMETSP1125-20121227|24744_1 /TAXON_ID=230996 /ORGANISM="Symbiodinium sp., Strain Mp" /LENGTH=226 /DNA_ID=CAMNT_0010061891 /DNA_START=1 /DNA_END=681 /DNA_ORIENTATION=+ tax:"Eukaryota; Sar; Alveolata; Dinophyceae; Suessiales; Symbiodiniaceae; Symbiodinium; unclassified Symbiodinium; Symbiodinium sp. Mp"
CAMPEP_0169647454	Eukaryota; Sar; Alveolata; Dinophyceae; Suessiales; Symbiodiniaceae; Symbiodinium; unclassified Symbiodinium; Symbiodinium sp. Mp	/NCGR_PEP_ID=MMETSP1122-20121108|11182_1 /TAXON_ID=230996 /ORGANISM="Symbiodinium sp., Strain Mp" /LENGTH=312 /DNA_ID=CAMNT_0009793285 /DNA_START=1 /DNA_END=936 /DNA_ORIENTATION=+ tax:"Eukaryota; Sar; Alveolata; Dinophyceae; Suessiales; Symbiodiniaceae; Symbiodinium; unclassified Symbiodinium; Symbiodinium sp. Mp"
CAMPEP_0169838416	Eukaryota; Sar; Alveolata; Dinophyceae; Suessiales; Symbiodiniaceae; Symbiodinium; unclassified Symbiodinium; Symbiodinium sp. Mp	/NCGR_PEP_ID=MMETSP1124-20121227|35221_1 /TAXON_ID=230996 /ORGANISM="Symbiodinium sp., Strain Mp" /LENGTH=447 /DNA_ID=CAMNT_0010012299 /DNA_START=55 /DNA_END=1398 /DNA_ORIENTATION=+ tax:"Eukaryota; Sar; Alveolata; Dinophyceae; Suessiales; Symbiodiniaceae; Symbiodinium; unclassified Symbiodinium; Symbiodinium sp. Mp"
CAMPEP_0169650984	Eukaryota; Sar; Alveolata; Dinophyceae; Suessiales; Symbiodiniaceae; Symbiodinium; unclassified Symbiodinium; Symbiodinium sp. Mp	/NCGR_PEP_ID=MMETSP1122-20121108|13002_1 /TAXON_ID=230996 /ORGANISM="Symbiodinium sp., Strain Mp" /LENGTH=258 /DNA_ID=CAMNT_0009796925 /DNA_START=44 /DNA_END=820 /DNA_ORIENTATION=+ tax:"Eukaryota; Sar; Alveolata; Dinophyceae; Suessiales; Symbiodiniaceae; Symbiodinium; unclassified Symbiodinium; Symbiodinium sp. Mp"
CAMPEP_0169747028	Eukaryota; Sar; Alveolata; Dinophyceae; Suessiales; Symbiodiniaceae; Symbiodinium; unclassified Symbiodinium; Symbiodinium sp. Mp	/NCGR_PEP_ID=MMETSP1123-20121227|17819_1 /TAXON_ID=230996 /ORGANISM="Symbiodinium sp., Strain Mp" /LENGTH=447 /DNA_ID=CAMNT_0009901979 /DNA_START=60 /DNA_END=1403 /DNA_ORIENTATION=+ tax:"Eukaryota; Sar; Alveolata; Dinophyceae; Suessiales; Symbiodiniaceae; Symbiodinium; unclassified Symbiodinium; Symbiodinium sp. Mp"
CAMPEP_0169811526	Eukaryota; Sar; Alveolata; Dinophyceae; Suessiales; Symbiodiniaceae; Symbiodinium; unclassified Symbiodinium; Symbiodinium sp. Mp	/NCGR_PEP_ID=MMETSP1124-20121227|18426_1 /TAXON_ID=230996 /ORGANISM="Symbiodinium sp., Strain Mp" /LENGTH=276 /DNA_ID=CAMNT_0009978709 /DNA_START=1 /DNA_END=831 /DNA_ORIENTATION=- tax:"Eukaryota; Sar; Alveolata; Dinophyceae; Suessiales; Symbiodiniaceae; Symbiodinium; unclassified Symbiodinium; Symbiodinium sp. Mp"
CAMPEP_0169859438	Eukaryota; Sar; Alveolata; Dinophyceae; Suessiales; Symbiodiniaceae; Symbiodinium; unclassified Symbiodinium; Symbiodinium sp. Mp	/NCGR_PEP_ID=MMETSP1125-20121227|11178_1 /TAXON_ID=230996 /ORGANISM="Symbiodinium sp., Strain Mp" /LENGTH=277 /DNA_ID=CAMNT_0010034759 /DNA_START=1 /DNA_END=833 /DNA_ORIENTATION=- tax:"Eukaryota; Sar; Alveolata; Dinophyceae; Suessiales; Symbiodiniaceae; Symbiodinium; unclassified Symbiodinium; Symbiodinium sp. Mp"
CAMPEP_0169816320	Eukaryota; Sar; Alveolata; Dinophyceae; Suessiales; Symbiodiniaceae; Symbiodinium; unclassified Symbiodinium; Symbiodinium sp. Mp	/NCGR_PEP_ID=MMETSP1124-20121227|21064_1 /TAXON_ID=230996 /ORGANISM="Symbiodinium sp., Strain Mp" /LENGTH=257 /DNA_ID=CAMNT_0009983985 /DNA_START=49 /DNA_END=822 /DNA_ORIENTATION=- tax:"Eukaryota; Sar; Alveolata; Dinophyceae; Suessiales; Symbiodiniaceae; Symbiodinium; unclassified Symbiodinium; Symbiodinium sp. Mp"
CAMPEP_0169879932	Eukaryota; Sar; Alveolata; Dinophyceae; Suessiales; Symbiodiniaceae; Symbiodinium; unclassified Symbiodinium; Symbiodinium sp. Mp	/NCGR_PEP_ID=MMETSP1125-20121227|22015_1 /TAXON_ID=230996 /ORGANISM="Symbiodinium sp., Strain Mp" /LENGTH=309 /DNA_ID=CAMNT_0010056433 /DNA_START=1 /DNA_END=925 /DNA_ORIENTATION=+ tax:"Eukaryota; Sar; Alveolata; Dinophyceae; Suessiales; Symbiodiniaceae; Symbiodinium; unclassified Symbiodinium; Symbiodinium sp. Mp"
CAMPEP_0169830396	Eukaryota; Sar; Alveolata; Dinophyceae; Suessiales; Symbiodiniaceae; Symbiodinium; unclassified Symbiodinium; Symbiodinium sp. Mp	/NCGR_PEP_ID=MMETSP1124-20121227|30663_1 /TAXON_ID=230996 /ORGANISM="Symbiodinium sp., Strain Mp" /LENGTH=223 /DNA_ID=CAMNT_0010003183 /DNA_START=1 /DNA_END=670 /DNA_ORIENTATION=- tax:"Eukaryota; Sar; Alveolata; Dinophyceae; Suessiales; Symbiodiniaceae; Symbiodinium; unclassified Symbiodinium; Symbiodinium sp. Mp"
CAMPEP_0169736668	Eukaryota; Sar; Alveolata; Dinophyceae; Suessiales; Symbiodiniaceae; Symbiodinium; unclassified Symbiodinium; Symbiodinium sp. Mp	/NCGR_PEP_ID=MMETSP1123-20121227|12204_1 /TAXON_ID=230996 /ORGANISM="Symbiodinium sp., Strain Mp" /LENGTH=283 /DNA_ID=CAMNT_0009890749 /DNA_START=1 /DNA_END=850 /DNA_ORIENTATION=+ tax:"Eukaryota; Sar; Alveolata; Dinophyceae; Suessiales; Symbiodiniaceae; Symbiodinium; unclassified Symbiodinium; Symbiodinium sp. Mp"
CAMPEP_0169737570	Eukaryota; Sar; Alveolata; Dinophyceae; Suessiales; Symbiodiniaceae; Symbiodinium; unclassified Symbiodinium; Symbiodinium sp. Mp	/NCGR_PEP_ID=MMETSP1123-20121227|12698_1 /TAXON_ID=230996 /ORGANISM="Symbiodinium sp., Strain Mp" /LENGTH=276 /DNA_ID=CAMNT_0009891737 /DNA_START=1 /DNA_END=831 /DNA_ORIENTATION=+ tax:"Eukaryota; Sar; Alveolata; Dinophyceae; Suessiales; Symbiodiniaceae; Symbiodinium; unclassified Symbiodinium; Symbiodinium sp. Mp"
CAMPEP_0169738136	Eukaryota; Sar; Alveolata; Dinophyceae; Suessiales; Symbiodiniaceae; Symbiodinium; unclassified Symbiodinium; Symbiodinium sp. Mp	/NCGR_PEP_ID=MMETSP1123-20121227|13028_1 /TAXON_ID=230996 /ORGANISM="Symbiodinium sp., Strain Mp" /LENGTH=258 /DNA_ID=CAMNT_0009892397 /DNA_START=49 /DNA_END=825 /DNA_ORIENTATION=- tax:"Eukaryota; Sar; Alveolata; Dinophyceae; Suessiales; Symbiodiniaceae; Symbiodinium; unclassified Symbiodinium; Symbiodinium sp. Mp"
CAMPEP_0169753858	Eukaryota; Sar; Alveolata; Dinophyceae; Suessiales; Symbiodiniaceae; Symbiodinium; unclassified Symbiodinium; Symbiodinium sp. Mp	/NCGR_PEP_ID=MMETSP1123-20121227|21676_1 /TAXON_ID=230996 /ORGANISM="Symbiodinium sp., Strain Mp" /LENGTH=276 /DNA_ID=CAMNT_0009909693 /DNA_START=1 /DNA_END=831 /DNA_ORIENTATION=- tax:"Eukaryota; Sar; Alveolata; Dinophyceae; Suessiales; Symbiodiniaceae; Symbiodinium; unclassified Symbiodinium; Symbiodinium sp. Mp"
CAMPEP_0169799194	Eukaryota; Sar; Alveolata; Dinophyceae; Suessiales; Symbiodiniaceae; Symbiodinium; unclassified Symbiodinium; Symbiodinium sp. Mp	/NCGR_PEP_ID=MMETSP1124-20121227|11693_1 /TAXON_ID=230996 /ORGANISM="Symbiodinium sp., Strain Mp" /LENGTH=277 /DNA_ID=CAMNT_0009965243 /DNA_START=1 /DNA_END=834 /DNA_ORIENTATION=+ tax:"Eukaryota; Sar; Alveolata; Dinophyceae; Suessiales; Symbiodiniaceae; Symbiodinium; unclassified Symbiodinium; Symbiodinium sp. Mp"
CAMPEP_0196904892	Eukaryota; Sar; Alveolata; Dinophyceae; Suessiales; Symbiodiniaceae; Symbiodinium; unclassified Symbiodinium; Symbiodinium sp. type D1a	/NCGR_PEP_ID=MMETSP1377-20130617|1024_1 /TAXON_ID=462645 ORGANISM="Symbiodinium sp., Strain D1a" /NCGR_SAMPLE_ID=MMETSP1377 /ASSEMBLY_ACC=CAM_ASM_000874 /LENGTH=263 /DNA_ID=CAMNT_0042297061 /DNA_START=73 /DNA_END=864 /DNA_ORIENTATION=+ tax:"Eukaryota; Sar; Alveolata; Dinophyceae; Suessiales; Symbiodiniaceae; Symbiodinium; unclassified Symbiodinium; Symbiodinium sp. type D1a"
CAMPEP_0183486062	Eukaryota; Sar; Alveolata; Dinophyceae; Thoracosphaerales; Thoracosphaeraceae; Apocalathium; Apocalathium aciculiferum	/NCGR_PEP_ID=MMETSP0370-20130417|179745_1 /TAXON_ID=268820 /ORGANISM="Peridinium aciculiferum, Strain PAER-2" /LENGTH=264 /DNA_ID=CAMNT_0025679371 /DNA_START=104 /DNA_END=898 /DNA_ORIENTATION=+ tax:"Eukaryota; Sar; Alveolata; Dinophyceae; Thoracosphaerales; Thoracosphaeraceae; Apocalathium; Apocalathium aciculiferum"
CAMPEP_0183499528	Eukaryota; Sar; Alveolata; Dinophyceae; Thoracosphaerales; Thoracosphaeraceae; Apocalathium; Apocalathium aciculiferum	/NCGR_PEP_ID=MMETSP0371-20130417|1733_1 /TAXON_ID=268820 /ORGANISM="Peridinium aciculiferum, Strain PAER-2" /LENGTH=258 /DNA_ID=CAMNT_0025693365 /DNA_START=90 /DNA_END=862 /DNA_ORIENTATION=+ tax:"Eukaryota; Sar; Alveolata; Dinophyceae; Thoracosphaerales; Thoracosphaeraceae; Apocalathium; Apocalathium aciculiferum"
CAMPEP_0177321826	Eukaryota; Sar; Alveolata; Dinophyceae; Thoracosphaerales; Thoracosphaeraceae; Scrippsiella; Scrippsiella cf. hangoei	/NCGR_PEP_ID=MMETSP0368-20130122|15876_1 /TAXON_ID=447022 ORGANISM="Scrippsiella hangoei-like, Strain SHHI-4" /NCGR_SAMPLE_ID=MMETSP0368 /ASSEMBLY_ACC=CAM_ASM_000363 /LENGTH=265 /DNA_ID=CAMNT_0018781471 /DNA_START=1 /DNA_END=798 /DNA_ORIENTATION=+ tax:"Eukaryota; Sar; Alveolata; Dinophyceae; Thoracosphaerales; Thoracosphaeraceae; Scrippsiella; Scrippsiella cf. hangoei"
CAMPEP_0177459774	Eukaryota; Sar; Alveolata; Dinophyceae; Thoracosphaerales; Thoracosphaeraceae; Scrippsiella; Scrippsiella cf. hangoei	/NCGR_PEP_ID=MMETSP0369-20130122|14301_1 /TAXON_ID=447022 ORGANISM="Scrippsiella hangoei-like, Strain SHHI-4" /NCGR_SAMPLE_ID=MMETSP0369 /ASSEMBLY_ACC=CAM_ASM_000364 /LENGTH=263 /DNA_ID=CAMNT_0018933097 /DNA_START=1 /DNA_END=791 /DNA_ORIENTATION=+ tax:"Eukaryota; Sar; Alveolata; Dinophyceae; Thoracosphaerales; Thoracosphaeraceae; Scrippsiella; Scrippsiella cf. hangoei"
CAMPEP_0203876950	Eukaryota; Sar; Alveolata; Dinophyceae; Thoracosphaerales; Thoracosphaeraceae; Scrippsiella; Scrippsiella hangoei	/NCGR_PEP_ID=MMETSP0359-20131031|21595_1 /ASSEMBLY_ACC=CAM_ASM_000338 /TAXON_ID=268821 /ORGANISM="Scrippsiella Hangoei, Strain SHTV-5" /LENGTH=264 /DNA_ID=CAMNT_0050795833 /DNA_START=104 /DNA_END=898 /DNA_ORIENTATION=+ tax:"Eukaryota; Sar; Alveolata; Dinophyceae; Thoracosphaerales; Thoracosphaeraceae; Scrippsiella; Scrippsiella hangoei"
CAMPEP_0204090796	Eukaryota; Sar; Alveolata; Dinophyceae; Thoracosphaerales; Thoracosphaeraceae; Scrippsiella; Scrippsiella hangoei	/NCGR_PEP_ID=MMETSP0360-20130528|189080_1 /ASSEMBLY_ACC=CAM_ASM_000342 /TAXON_ID=268821 /ORGANISM="Scrippsiella Hangoei, Strain SHTV-5" /LENGTH=264 /DNA_ID=CAMNT_0051040059 /DNA_START=78 /DNA_END=872 /DNA_ORIENTATION=+ tax:"Eukaryota; Sar; Alveolata; Dinophyceae; Thoracosphaerales; Thoracosphaeraceae; Scrippsiella; Scrippsiella hangoei"
CAMPEP_0204146514	Eukaryota; Sar; Alveolata; Dinophyceae; Thoracosphaerales; Thoracosphaeraceae; Scrippsiella; Scrippsiella hangoei	/NCGR_PEP_ID=MMETSP0361-20130328|22178_1 /ASSEMBLY_ACC=CAM_ASM_000343 /TAXON_ID=268821 /ORGANISM="Scrippsiella Hangoei, Strain SHTV-5" /LENGTH=264 /DNA_ID=CAMNT_0051100619 /DNA_START=89 /DNA_END=883 /DNA_ORIENTATION=+ tax:"Eukaryota; Sar; Alveolata; Dinophyceae; Thoracosphaerales; Thoracosphaeraceae; Scrippsiella; Scrippsiella hangoei"
CAMPEP_0204146102	Eukaryota; Sar; Alveolata; Dinophyceae; Thoracosphaerales; Thoracosphaeraceae; Scrippsiella; Scrippsiella hangoei	/NCGR_PEP_ID=MMETSP0361-20130328|21943_1 /ASSEMBLY_ACC=CAM_ASM_000343 /TAXON_ID=268821 /ORGANISM="Scrippsiella Hangoei, Strain SHTV-5" /LENGTH=200 /DNA_ID=CAMNT_0051100159 /DNA_START=1 /DNA_END=604 /DNA_ORIENTATION=- tax:"Eukaryota; Sar; Alveolata; Dinophyceae; Thoracosphaerales; Thoracosphaeraceae; Scrippsiella; Scrippsiella hangoei"
CAMPEP_0203973288	Eukaryota; Sar; Alveolata; Dinophyceae; Thoracosphaerales; Thoracosphaeraceae; Scrippsiella; Scrippsiella hangoei	/NCGR_PEP_ID=MMETSP0359-20131031|99479_1 /ASSEMBLY_ACC=CAM_ASM_000338 /TAXON_ID=268821 /ORGANISM="Scrippsiella Hangoei, Strain SHTV-5" /LENGTH=1565 /DNA_ID=CAMNT_0050911437 /DNA_START=1 /DNA_END=4702 /DNA_ORIENTATION=+ tax:"Eukaryota; Sar; Alveolata; Dinophyceae; Thoracosphaerales; Thoracosphaeraceae; Scrippsiella; Scrippsiella hangoei"
CAMPEP_0204246900	Eukaryota; Sar; Alveolata; Dinophyceae; Thoracosphaerales; Thoracosphaeraceae; Scrippsiella; Scrippsiella hangoei	/NCGR_PEP_ID=MMETSP0361-20130328|98378_1 /ASSEMBLY_ACC=CAM_ASM_000343 /TAXON_ID=268821 /ORGANISM="Scrippsiella Hangoei, Strain SHTV-5" /LENGTH=617 /DNA_ID=CAMNT_0051220131 /DNA_START=105 /DNA_END=1957 /DNA_ORIENTATION=+ tax:"Eukaryota; Sar; Alveolata; Dinophyceae; Thoracosphaerales; Thoracosphaeraceae; Scrippsiella; Scrippsiella hangoei"
CAMPEP_0175148158	Eukaryota; Sar; Rhizaria; Cercozoa	/NCGR_PEP_ID=MMETSP0087-20121206|16448_1 /TAXON_ID=136419 ORGANISM="Undescribed Undescribed, Strain D1" /LENGTH=275 /DNA_ID=CAMNT_0016433539 /DNA_START=29 /DNA_END=856 /DNA_ORIENTATION=- tax:"Eukaryota; Sar; Rhizaria; Cercozoa"
CAMPEP_0175096222	Eukaryota; Sar; Rhizaria; Cercozoa	/NCGR_PEP_ID=MMETSP0086_2-20121207|4609_1 /TAXON_ID=136419 ORGANISM="Undescribed Undescribed, Strain D1" /LENGTH=275 /DNA_ID=CAMNT_0016369593 /DNA_START=27 /DNA_END=854 /DNA_ORIENTATION=+ tax:"Eukaryota; Sar; Rhizaria; Cercozoa"
CAMPEP_0171026762	Eukaryota; Sar; Stramenopiles; Ochrophyta; Bacillariophyta; Bacillariophyceae; Bacillariophycidae; Bacillariales; Bacillariaceae; Fragilariopsis; Fragilariopsis kerguelensis	/NCGR_PEP_ID=MMETSP0736-20130129|34521_1 /TAXON_ID=186038 /ORGANISM="Fragilariopsis kerguelensis, Strain L26-C5" /LENGTH=213 /DNA_ID=CAMNT_0011467451 /DNA_START=1 /DNA_END=637 /DNA_ORIENTATION=- tax:"Eukaryota; Sar; Stramenopiles; Ochrophyta; Bacillariophyta; Bacillariophyceae; Bacillariophycidae; Bacillariales; Bacillariaceae; Fragilariopsis; Fragilariopsis kerguelensis"
CAMPEP_0171006114	Eukaryota; Sar; Stramenopiles; Ochrophyta; Bacillariophyta; Bacillariophyceae; Bacillariophycidae; Bacillariales; Bacillariaceae; Fragilariopsis; Fragilariopsis kerguelensis	/NCGR_PEP_ID=MMETSP0736-20130129|18835_1 /TAXON_ID=186038 /ORGANISM="Fragilariopsis kerguelensis, Strain L26-C5" /LENGTH=243 /DNA_ID=CAMNT_0011436079 /DNA_START=1 /DNA_END=727 /DNA_ORIENTATION=- tax:"Eukaryota; Sar; Stramenopiles; Ochrophyta; Bacillariophyta; Bacillariophyceae; Bacillariophycidae; Bacillariales; Bacillariaceae; Fragilariopsis; Fragilariopsis kerguelensis"
CAMPEP_0170810508	Eukaryota; Sar; Stramenopiles; Ochrophyta; Bacillariophyta; Bacillariophyceae; Bacillariophycidae; Bacillariales; Bacillariaceae; Fragilariopsis; Fragilariopsis kerguelensis	/NCGR_PEP_ID=MMETSP0733-20121128|34691_1 /TAXON_ID=186038 /ORGANISM="Fragilariopsis kerguelensis, Strain L26-C5" /LENGTH=255 /DNA_ID=CAMNT_0011166461 /DNA_START=67 /DNA_END=834 /DNA_ORIENTATION=- tax:"Eukaryota; Sar; Stramenopiles; Ochrophyta; Bacillariophyta; Bacillariophyceae; Bacillariophycidae; Bacillariales; Bacillariaceae; Fragilariopsis; Fragilariopsis kerguelensis"
CAMPEP_0170922242	Eukaryota; Sar; Stramenopiles; Ochrophyta; Bacillariophyta; Bacillariophyceae; Bacillariophycidae; Bacillariales; Bacillariaceae; Fragilariopsis; Fragilariopsis kerguelensis	/NCGR_PEP_ID=MMETSP0735-20130129|10343_1 /TAXON_ID=186038 /ORGANISM="Fragilariopsis kerguelensis, Strain L26-C5" /LENGTH=264 /DNA_ID=CAMNT_0011321637 /DNA_START=65 /DNA_END=859 /DNA_ORIENTATION=- tax:"Eukaryota; Sar; Stramenopiles; Ochrophyta; Bacillariophyta; Bacillariophyceae; Bacillariophycidae; Bacillariales; Bacillariaceae; Fragilariopsis; Fragilariopsis kerguelensis"
CAMPEP_0170854748	Eukaryota; Sar; Stramenopiles; Ochrophyta; Bacillariophyta; Bacillariophyceae; Bacillariophycidae; Bacillariales; Bacillariaceae; Fragilariopsis; Fragilariopsis kerguelensis	/NCGR_PEP_ID=MMETSP0734-20130129|13412_1 /TAXON_ID=186038 /ORGANISM="Fragilariopsis kerguelensis, Strain L26-C5" /LENGTH=264 /DNA_ID=CAMNT_0011225915 /DNA_START=59 /DNA_END=853 /DNA_ORIENTATION=- tax:"Eukaryota; Sar; Stramenopiles; Ochrophyta; Bacillariophyta; Bacillariophyceae; Bacillariophycidae; Bacillariales; Bacillariaceae; Fragilariopsis; Fragilariopsis kerguelensis"
CAMPEP_0171005130	Eukaryota; Sar; Stramenopiles; Ochrophyta; Bacillariophyta; Bacillariophyceae; Bacillariophycidae; Bacillariales; Bacillariaceae; Fragilariopsis; Fragilariopsis kerguelensis	/NCGR_PEP_ID=MMETSP0736-20130129|18149_1 /TAXON_ID=186038 /ORGANISM="Fragilariopsis kerguelensis, Strain L26-C5" /LENGTH=254 /DNA_ID=CAMNT_0011434707 /DNA_START=1 /DNA_END=764 /DNA_ORIENTATION=- tax:"Eukaryota; Sar; Stramenopiles; Ochrophyta; Bacillariophyta; Bacillariophyceae; Bacillariophycidae; Bacillariales; Bacillariaceae; Fragilariopsis; Fragilariopsis kerguelensis"
CAMPEP_0170928004	Eukaryota; Sar; Stramenopiles; Ochrophyta; Bacillariophyta; Bacillariophyceae; Bacillariophycidae; Bacillariales; Bacillariaceae; Fragilariopsis; Fragilariopsis kerguelensis	/NCGR_PEP_ID=MMETSP0735-20130129|13853_1 /TAXON_ID=186038 /ORGANISM="Fragilariopsis kerguelensis, Strain L26-C5" /LENGTH=255 /DNA_ID=CAMNT_0011328657 /DNA_START=73 /DNA_END=840 /DNA_ORIENTATION=- tax:"Eukaryota; Sar; Stramenopiles; Ochrophyta; Bacillariophyta; Bacillariophyceae; Bacillariophycidae; Bacillariales; Bacillariaceae; Fragilariopsis; Fragilariopsis kerguelensis"
CAMPEP_0196052680	Eukaryota; Sar; Stramenopiles; Ochrophyta; Bacillariophyta; Bacillariophyceae; Bacillariophycidae; Bacillariales; Bacillariaceae; Fragilariopsis; Fragilariopsis kerguelensis	/NCGR_PEP_ID=MMETSP0908-20130614|1330_1 /TAXON_ID=186038 /ORGANISM="Fragilariopsis kerguelensis, Strain L2-C3" /LENGTH=264 /DNA_ID=CAMNT_0041261413 /DNA_START=70 /DNA_END=864 /DNA_ORIENTATION=+ tax:"Eukaryota; Sar; Stramenopiles; Ochrophyta; Bacillariophyta; Bacillariophyceae; Bacillariophycidae; Bacillariales; Bacillariaceae; Fragilariopsis; Fragilariopsis kerguelensis"
CAMPEP_0170992734	Eukaryota; Sar; Stramenopiles; Ochrophyta; Bacillariophyta; Bacillariophyceae; Bacillariophycidae; Bacillariales; Bacillariaceae; Fragilariopsis; Fragilariopsis kerguelensis	/NCGR_PEP_ID=MMETSP0736-20130129|9917_1 /TAXON_ID=186038 /ORGANISM="Fragilariopsis kerguelensis, Strain L26-C5" /LENGTH=236 /DNA_ID=CAMNT_0011418243 /DNA_START=1 /DNA_END=707 /DNA_ORIENTATION=+ tax:"Eukaryota; Sar; Stramenopiles; Ochrophyta; Bacillariophyta; Bacillariophyceae; Bacillariophycidae; Bacillariales; Bacillariaceae; Fragilariopsis; Fragilariopsis kerguelensis"
CAMPEP_0170925980	Eukaryota; Sar; Stramenopiles; Ochrophyta; Bacillariophyta; Bacillariophyceae; Bacillariophycidae; Bacillariales; Bacillariaceae; Fragilariopsis; Fragilariopsis kerguelensis	/NCGR_PEP_ID=MMETSP0735-20130129|12604_1 /TAXON_ID=186038 /ORGANISM="Fragilariopsis kerguelensis, Strain L26-C5" /LENGTH=243 /DNA_ID=CAMNT_0011326159 /DNA_START=68 /DNA_END=799 /DNA_ORIENTATION=+ tax:"Eukaryota; Sar; Stramenopiles; Ochrophyta; Bacillariophyta; Bacillariophyceae; Bacillariophycidae; Bacillariales; Bacillariaceae; Fragilariopsis; Fragilariopsis kerguelensis"
CAMPEP_0195980718	Eukaryota; Sar; Stramenopiles; Ochrophyta; Bacillariophyta; Bacillariophyceae; Bacillariophycidae; Bacillariales; Bacillariaceae; Fragilariopsis; Fragilariopsis kerguelensis	/NCGR_PEP_ID=MMETSP0906-20121228|19163_1 /TAXON_ID=186038 /ORGANISM="Fragilariopsis kerguelensis, Strain L2-C3" /LENGTH=243 /DNA_ID=CAMNT_0041147119 /DNA_START=166 /DNA_END=897 /DNA_ORIENTATION=+ tax:"Eukaryota; Sar; Stramenopiles; Ochrophyta; Bacillariophyta; Bacillariophyceae; Bacillariophycidae; Bacillariales; Bacillariaceae; Fragilariopsis; Fragilariopsis kerguelensis"
CAMPEP_0170842030	Eukaryota; Sar; Stramenopiles; Ochrophyta; Bacillariophyta; Bacillariophyceae; Bacillariophycidae; Bacillariales; Bacillariaceae; Fragilariopsis; Fragilariopsis kerguelensis	/NCGR_PEP_ID=MMETSP0734-20130129|5509_1 /TAXON_ID=186038 /ORGANISM="Fragilariopsis kerguelensis, Strain L26-C5" /LENGTH=264 /DNA_ID=CAMNT_0011210109 /DNA_START=67 /DNA_END=861 /DNA_ORIENTATION=- tax:"Eukaryota; Sar; Stramenopiles; Ochrophyta; Bacillariophyta; Bacillariophyceae; Bacillariophycidae; Bacillariales; Bacillariaceae; Fragilariopsis; Fragilariopsis kerguelensis"
CAMPEP_0170805262	Eukaryota; Sar; Stramenopiles; Ochrophyta; Bacillariophyta; Bacillariophyceae; Bacillariophycidae; Bacillariales; Bacillariaceae; Fragilariopsis; Fragilariopsis kerguelensis	/NCGR_PEP_ID=MMETSP0733-20121128|31271_1 /TAXON_ID=186038 /ORGANISM="Fragilariopsis kerguelensis, Strain L26-C5" /LENGTH=258 /DNA_ID=CAMNT_0011159621 /DNA_START=1 /DNA_END=776 /DNA_ORIENTATION=- tax:"Eukaryota; Sar; Stramenopiles; Ochrophyta; Bacillariophyta; Bacillariophyceae; Bacillariophycidae; Bacillariales; Bacillariaceae; Fragilariopsis; Fragilariopsis kerguelensis"
CAMPEP_0170788052	Eukaryota; Sar; Stramenopiles; Ochrophyta; Bacillariophyta; Bacillariophyceae; Bacillariophycidae; Bacillariales; Bacillariaceae; Fragilariopsis; Fragilariopsis kerguelensis	/NCGR_PEP_ID=MMETSP0733-20121128|18685_1 /TAXON_ID=186038 /ORGANISM="Fragilariopsis kerguelensis, Strain L26-C5" /LENGTH=255 /DNA_ID=CAMNT_0011134449 /DNA_START=165 /DNA_END=932 /DNA_ORIENTATION=- tax:"Eukaryota; Sar; Stramenopiles; Ochrophyta; Bacillariophyta; Bacillariophyceae; Bacillariophycidae; Bacillariales; Bacillariaceae; Fragilariopsis; Fragilariopsis kerguelensis"
CAMPEP_0171025732	Eukaryota; Sar; Stramenopiles; Ochrophyta; Bacillariophyta; Bacillariophyceae; Bacillariophycidae; Bacillariales; Bacillariaceae; Fragilariopsis; Fragilariopsis kerguelensis	/NCGR_PEP_ID=MMETSP0736-20130129|33825_1 /TAXON_ID=186038 /ORGANISM="Fragilariopsis kerguelensis, Strain L26-C5" /LENGTH=243 /DNA_ID=CAMNT_0011466059 /DNA_START=68 /DNA_END=799 /DNA_ORIENTATION=- tax:"Eukaryota; Sar; Stramenopiles; Ochrophyta; Bacillariophyta; Bacillariophyceae; Bacillariophycidae; Bacillariales; Bacillariaceae; Fragilariopsis; Fragilariopsis kerguelensis"
CAMPEP_0170992644	Eukaryota; Sar; Stramenopiles; Ochrophyta; Bacillariophyta; Bacillariophyceae; Bacillariophycidae; Bacillariales; Bacillariaceae; Fragilariopsis; Fragilariopsis kerguelensis	/NCGR_PEP_ID=MMETSP0736-20130129|9868_1 /TAXON_ID=186038 /ORGANISM="Fragilariopsis kerguelensis, Strain L26-C5" /LENGTH=264 /DNA_ID=CAMNT_0011418145 /DNA_START=66 /DNA_END=860 /DNA_ORIENTATION=+ tax:"Eukaryota; Sar; Stramenopiles; Ochrophyta; Bacillariophyta; Bacillariophyceae; Bacillariophycidae; Bacillariales; Bacillariaceae; Fragilariopsis; Fragilariopsis kerguelensis"
CAMPEP_0170775336	Eukaryota; Sar; Stramenopiles; Ochrophyta; Bacillariophyta; Bacillariophyceae; Bacillariophycidae; Bacillariales; Bacillariaceae; Fragilariopsis; Fragilariopsis kerguelensis	/NCGR_PEP_ID=MMETSP0733-20121128|10527_1 /TAXON_ID=186038 /ORGANISM="Fragilariopsis kerguelensis, Strain L26-C5" /LENGTH=264 /DNA_ID=CAMNT_0011118133 /DNA_START=81 /DNA_END=875 /DNA_ORIENTATION=- tax:"Eukaryota; Sar; Stramenopiles; Ochrophyta; Bacillariophyta; Bacillariophyceae; Bacillariophycidae; Bacillariales; Bacillariaceae; Fragilariopsis; Fragilariopsis kerguelensis"
CAMPEP_0201139606	Eukaryota; Sar; Stramenopiles; Ochrophyta; Bacillariophyta; Bacillariophyceae; Bacillariophycidae; Bacillariales; Bacillariaceae; Pseudo-nitzschia; Pseudo-nitzschia fraudulenta	/NCGR_PEP_ID=MMETSP0851-20130426|1095_1 /ASSEMBLY_ACC=CAM_ASM_000631 /TAXON_ID=183588 /ORGANISM="Pseudo-nitzschia fraudulenta, Strain WWA7" /LENGTH=283 /DNA_ID=CAMNT_0047411583 /DNA_START=1 /DNA_END=853 /DNA_ORIENTATION=- tax:"Eukaryota; Sar; Stramenopiles; Ochrophyta; Bacillariophyta; Bacillariophyceae; Bacillariophycidae; Bacillariales; Bacillariaceae; Pseudo-nitzschia; Pseudo-nitzschia fraudul…
CAMPEP_0201215796	Eukaryota; Sar; Stramenopiles; Ochrophyta; Bacillariophyta; Bacillariophyceae; Bacillariophycidae; Bacillariales; Bacillariaceae; Pseudo-nitzschia; Pseudo-nitzschia fraudulenta	/NCGR_PEP_ID=MMETSP0851-20130426|189165_1 /ASSEMBLY_ACC=CAM_ASM_000631 /TAXON_ID=183588 /ORGANISM="Pseudo-nitzschia fraudulenta, Strain WWA7" /LENGTH=276 /DNA_ID=CAMNT_0047505303 /DNA_START=1 /DNA_END=829 /DNA_ORIENTATION=+ tax:"Eukaryota; Sar; Stramenopiles; Ochrophyta; Bacillariophyta; Bacillariophyceae; Bacillariophycidae; Bacillariales; Bacillariaceae; Pseudo-nitzschia; Pseudo-nitzschia fraud…
CAMPEP_0170705394	Eukaryota; Sar; Stramenopiles; Ochrophyta; Bacillariophyta; Bacillariophyceae; Bacillariophycidae; Thalassiophysales; Catenulaceae; Amphora; Amphora coffeiformis	/NCGR_PEP_ID=MMETSP0318_2-20130129|3486_1 /TAXON_ID=265554 /ORGANISM="Amphora coffeaeformis, Strain CCMP127" /LENGTH=243 /DNA_ID=CAMNT_0011041473 /DNA_START=182 /DNA_END=913 /DNA_ORIENTATION=+ tax:"Eukaryota; Sar; Stramenopiles; Ochrophyta; Bacillariophyta; Bacillariophyceae; Bacillariophycidae; Thalassiophysales; Catenulaceae; Amphora; Amphora coffeiformis"
CAMPEP_0170679040	Eukaryota; Sar; Stramenopiles; Ochrophyta; Bacillariophyta; Bacillariophyceae; Bacillariophycidae; Thalassiophysales; Catenulaceae; Amphora; Amphora coffeiformis	/NCGR_PEP_ID=MMETSP0317-20121206|657_1 /TAXON_ID=265554 /ORGANISM="Amphora coffeaeformis, Strain CCMP127" /LENGTH=243 /DNA_ID=CAMNT_0011013021 /DNA_START=140 /DNA_END=871 /DNA_ORIENTATION=+ tax:"Eukaryota; Sar; Stramenopiles; Ochrophyta; Bacillariophyta; Bacillariophyceae; Bacillariophycidae; Thalassiophysales; Catenulaceae; Amphora; Amphora coffeiformis"
CAMPEP_0170666394	Eukaryota; Sar; Stramenopiles; Ochrophyta; Bacillariophyta; Bacillariophyceae; Bacillariophycidae; Thalassiophysales; Catenulaceae; Amphora; Amphora coffeiformis	/NCGR_PEP_ID=MMETSP0316-20121206|6573_1 /TAXON_ID=265554 /ORGANISM="Amphora coffeaeformis, Strain CCMP127" /LENGTH=243 /DNA_ID=CAMNT_0010999095 /DNA_START=119 /DNA_END=850 /DNA_ORIENTATION=+ tax:"Eukaryota; Sar; Stramenopiles; Ochrophyta; Bacillariophyta; Bacillariophyceae; Bacillariophycidae; Thalassiophysales; Catenulaceae; Amphora; Amphora coffeiformis"
CAMPEP_0194324198	Eukaryota; Sar; Stramenopiles; Ochrophyta; Bacillariophyta; Coscinodiscophyceae; Corethrophycidae; Corethrales; Corethraceae; Corethron; Corethron pennatum	/NCGR_PEP_ID=MMETSP0171-20130528|26801_1 /TAXON_ID=218684 /ORGANISM="Corethron pennatum, Strain L29A3" /LENGTH=241 /DNA_ID=CAMNT_0039083033 /DNA_START=119 /DNA_END=844 /DNA_ORIENTATION=- tax:"Eukaryota; Sar; Stramenopiles; Ochrophyta; Bacillariophyta; Coscinodiscophyceae; Corethrophycidae; Corethrales; Corethraceae; Corethron; Corethron pennatum"
CAMPEP_0194345232	Eukaryota; Sar; Stramenopiles; Ochrophyta; Bacillariophyta; Coscinodiscophyceae; Corethrophycidae; Corethrales; Corethraceae; Corethron; Corethron pennatum	/NCGR_PEP_ID=MMETSP0171-20130528|104740_1 /TAXON_ID=218684 /ORGANISM="Corethron pennatum, Strain L29A3" /LENGTH=296 /DNA_ID=CAMNT_0039112193 /DNA_START=116 /DNA_END=1007 /DNA_ORIENTATION=- tax:"Eukaryota; Sar; Stramenopiles; Ochrophyta; Bacillariophyta; Coscinodiscophyceae; Corethrophycidae; Corethrales; Corethraceae; Corethron; Corethron pennatum"
CAMPEP_0194280740	Eukaryota; Sar; Stramenopiles; Ochrophyta; Bacillariophyta; Coscinodiscophyceae; Corethrophycidae; Corethrales; Corethraceae; Corethron; Corethron pennatum	/NCGR_PEP_ID=MMETSP0169-20130528|18559_1 /TAXON_ID=218684 /ORGANISM="Corethron pennatum, Strain L29A3" /LENGTH=264 /DNA_ID=CAMNT_0039025587 /DNA_START=37 /DNA_END=831 /DNA_ORIENTATION=- tax:"Eukaryota; Sar; Stramenopiles; Ochrophyta; Bacillariophyta; Coscinodiscophyceae; Corethrophycidae; Corethrales; Corethraceae; Corethron; Corethron pennatum"
CAMPEP_0194284180	Eukaryota; Sar; Stramenopiles; Ochrophyta; Bacillariophyta; Coscinodiscophyceae; Corethrophycidae; Corethrales; Corethraceae; Corethron; Corethron pennatum	/NCGR_PEP_ID=MMETSP0169-20130528|26942_1 /TAXON_ID=218684 /ORGANISM="Corethron pennatum, Strain L29A3" /LENGTH=241 /DNA_ID=CAMNT_0039029927 /DNA_START=46 /DNA_END=771 /DNA_ORIENTATION=- tax:"Eukaryota; Sar; Stramenopiles; Ochrophyta; Bacillariophyta; Coscinodiscophyceae; Corethrophycidae; Corethrales; Corethraceae; Corethron; Corethron pennatum"
CAMPEP_0194267000	Eukaryota; Sar; Stramenopiles; Ochrophyta; Bacillariophyta; Coscinodiscophyceae; Corethrophycidae; Corethrales; Corethraceae; Corethron; Corethron pennatum	/NCGR_PEP_ID=MMETSP0169-20130528|1697_1 /TAXON_ID=218684 /ORGANISM="Corethron pennatum, Strain L29A3" /LENGTH=233 /DNA_ID=CAMNT_0039007793 /DNA_START=122 /DNA_END=823 /DNA_ORIENTATION=+ tax:"Eukaryota; Sar; Stramenopiles; Ochrophyta; Bacillariophyta; Coscinodiscophyceae; Corethrophycidae; Corethrales; Corethraceae; Corethron; Corethron pennatum"
CAMPEP_0194311760	Eukaryota; Sar; Stramenopiles; Ochrophyta; Bacillariophyta; Coscinodiscophyceae; Corethrophycidae; Corethrales; Corethraceae; Corethron; Corethron pennatum	/NCGR_PEP_ID=MMETSP0171-20130528|8692_1 /TAXON_ID=218684 /ORGANISM="Corethron pennatum, Strain L29A3" /LENGTH=251 /DNA_ID=CAMNT_0039065965 /DNA_START=68 /DNA_END=823 /DNA_ORIENTATION=- tax:"Eukaryota; Sar; Stramenopiles; Ochrophyta; Bacillariophyta; Coscinodiscophyceae; Corethrophycidae; Corethrales; Corethraceae; Corethron; Corethron pennatum"
CAMPEP_0194351674	Eukaryota; Sar; Stramenopiles; Ochrophyta; Bacillariophyta; Coscinodiscophyceae; Rhizosoleniophycidae; Rhizosoleniales; Rhizosoleniaceae; Proboscia; Proboscia alata	/NCGR_PEP_ID=MMETSP0174-20130528|50_1 /TAXON_ID=216777 /ORGANISM="Proboscia alata, Strain PI-D3" /LENGTH=230 /DNA_ID=CAMNT_0039119325 /DNA_START=99 /DNA_END=785 /DNA_ORIENTATION=- tax:"Eukaryota; Sar; Stramenopiles; Ochrophyta; Bacillariophyta; Coscinodiscophyceae; Rhizosoleniophycidae; Rhizosoleniales; Rhizosoleniaceae; Proboscia; Proboscia alata"
CAMPEP_0194402020	Eukaryota; Sar; Stramenopiles; Ochrophyta; Bacillariophyta; Coscinodiscophyceae; Rhizosoleniophycidae; Rhizosoleniales; Rhizosoleniaceae; Proboscia; Proboscia alata	/NCGR_PEP_ID=MMETSP0176-20130528|674_1 /TAXON_ID=216777 /ORGANISM="Proboscia alata, Strain PI-D3" /LENGTH=231 /DNA_ID=CAMNT_0039199063 /DNA_START=23 /DNA_END=718 /DNA_ORIENTATION=+ tax:"Eukaryota; Sar; Stramenopiles; Ochrophyta; Bacillariophyta; Coscinodiscophyceae; Rhizosoleniophycidae; Rhizosoleniales; Rhizosoleniaceae; Proboscia; Proboscia alata"
CAMPEP_0194444662	Eukaryota; Sar; Stramenopiles; Ochrophyta; Bacillariophyta; Coscinodiscophyceae; Rhizosoleniophycidae; Rhizosoleniales; Rhizosoleniaceae; Proboscia; Proboscia alata	/NCGR_PEP_ID=MMETSP0176-20130528|127406_1 /TAXON_ID=216777 /ORGANISM="Proboscia alata, Strain PI-D3" /LENGTH=231 /DNA_ID=CAMNT_0039271089 /DNA_START=162 /DNA_END=857 /DNA_ORIENTATION=+ tax:"Eukaryota; Sar; Stramenopiles; Ochrophyta; Bacillariophyta; Coscinodiscophyceae; Rhizosoleniophycidae; Rhizosoleniales; Rhizosoleniaceae; Proboscia; Proboscia alata"
CAMPEP_0194393334	Eukaryota; Sar; Stramenopiles; Ochrophyta; Bacillariophyta; Coscinodiscophyceae; Rhizosoleniophycidae; Rhizosoleniales; Rhizosoleniaceae; Proboscia; Proboscia alata	/NCGR_PEP_ID=MMETSP0174-20130528|123240_1 /TAXON_ID=216777 /ORGANISM="Proboscia alata, Strain PI-D3" /LENGTH=252 /DNA_ID=CAMNT_0039189003 /DNA_START=52 /DNA_END=810 /DNA_ORIENTATION=+ tax:"Eukaryota; Sar; Stramenopiles; Ochrophyta; Bacillariophyta; Coscinodiscophyceae; Rhizosoleniophycidae; Rhizosoleniales; Rhizosoleniaceae; Proboscia; Proboscia alata"
CAMPEP_0194402038	Eukaryota; Sar; Stramenopiles; Ochrophyta; Bacillariophyta; Coscinodiscophyceae; Rhizosoleniophycidae; Rhizosoleniales; Rhizosoleniaceae; Proboscia; Proboscia alata	/NCGR_PEP_ID=MMETSP0176-20130528|686_1 /TAXON_ID=216777 /ORGANISM="Proboscia alata, Strain PI-D3" /LENGTH=228 /DNA_ID=CAMNT_0039199093 /DNA_START=94 /DNA_END=776 /DNA_ORIENTATION=+ tax:"Eukaryota; Sar; Stramenopiles; Ochrophyta; Bacillariophyta; Coscinodiscophyceae; Rhizosoleniophycidae; Rhizosoleniales; Rhizosoleniaceae; Proboscia; Proboscia alata"
CAMPEP_0194351858	Eukaryota; Sar; Stramenopiles; Ochrophyta; Bacillariophyta; Coscinodiscophyceae; Rhizosoleniophycidae; Rhizosoleniales; Rhizosoleniaceae; Proboscia; Proboscia alata	/NCGR_PEP_ID=MMETSP0174-20130528|240_1 /TAXON_ID=216777 /ORGANISM="Proboscia alata, Strain PI-D3" /LENGTH=260 /DNA_ID=CAMNT_0039119573 /DNA_START=1 /DNA_END=777 /DNA_ORIENTATION=+ tax:"Eukaryota; Sar; Stramenopiles; Ochrophyta; Bacillariophyta; Coscinodiscophyceae; Rhizosoleniophycidae; Rhizosoleniales; Rhizosoleniaceae; Proboscia; Proboscia alata"
CAMPEP_0194376608	Eukaryota; Sar; Stramenopiles; Ochrophyta; Bacillariophyta; Coscinodiscophyceae; Rhizosoleniophycidae; Rhizosoleniales; Rhizosoleniaceae; Proboscia; Proboscia alata	/NCGR_PEP_ID=MMETSP0174-20130528|26349_1 /TAXON_ID=216777 /ORGANISM="Proboscia alata, Strain PI-D3" /LENGTH=231 /DNA_ID=CAMNT_0039157357 /DNA_START=22 /DNA_END=717 /DNA_ORIENTATION=+ tax:"Eukaryota; Sar; Stramenopiles; Ochrophyta; Bacillariophyta; Coscinodiscophyceae; Rhizosoleniophycidae; Rhizosoleniales; Rhizosoleniaceae; Proboscia; Proboscia alata"
CAMPEP_0171292766	Eukaryota; Sar; Stramenopiles; Ochrophyta; Bacillariophyta; Coscinodiscophyceae; Rhizosoleniophycidae; Rhizosoleniales; Rhizosoleniaceae; Proboscia; Proboscia inermis	/NCGR_PEP_ID=MMETSP0816-20121228|631_1 /TAXON_ID=420281 /ORGANISM="Proboscia inermis, Strain CCAP1064/1" /LENGTH=199 /DNA_ID=CAMNT_0011762819 /DNA_START=23 /DNA_END=619 /DNA_ORIENTATION=- tax:"Eukaryota; Sar; Stramenopiles; Ochrophyta; Bacillariophyta; Coscinodiscophyceae; Rhizosoleniophycidae; Rhizosoleniales; Rhizosoleniaceae; Proboscia; Proboscia inermis"
CAMPEP_0171292826	Eukaryota; Sar; Stramenopiles; Ochrophyta; Bacillariophyta; Coscinodiscophyceae; Rhizosoleniophycidae; Rhizosoleniales; Rhizosoleniaceae; Proboscia; Proboscia inermis	/NCGR_PEP_ID=MMETSP0816-20121228|783_1 /TAXON_ID=420281 /ORGANISM="Proboscia inermis, Strain CCAP1064/1" /LENGTH=231 /DNA_ID=CAMNT_0011762971 /DNA_START=93 /DNA_END=788 /DNA_ORIENTATION=+ tax:"Eukaryota; Sar; Stramenopiles; Ochrophyta; Bacillariophyta; Coscinodiscophyceae; Rhizosoleniophycidae; Rhizosoleniales; Rhizosoleniaceae; Proboscia; Proboscia inermis"
CAMPEP_0171322712	Eukaryota; Sar; Stramenopiles; Ochrophyta; Bacillariophyta; Coscinodiscophyceae; Rhizosoleniophycidae; Rhizosoleniales; Rhizosoleniaceae; Proboscia; Proboscia inermis	/NCGR_PEP_ID=MMETSP0816-20121228|115127_1 /TAXON_ID=420281 /ORGANISM="Proboscia inermis, Strain CCAP1064/1" /LENGTH=253 /DNA_ID=CAMNT_0011821255 /DNA_START=35 /DNA_END=796 /DNA_ORIENTATION=- tax:"Eukaryota; Sar; Stramenopiles; Ochrophyta; Bacillariophyta; Coscinodiscophyceae; Rhizosoleniophycidae; Rhizosoleniales; Rhizosoleniaceae; Proboscia; Proboscia inermis"
CAMPEP_0194172178	Eukaryota; Sar; Stramenopiles; Ochrophyta; Bacillariophyta; Fragilariophyceae; Fragilariophycidae; Thalassionemales; Thalassionemataceae; Thalassiothrix; Thalassiothrix antarctica	/NCGR_PEP_ID=MMETSP0154-20130528|6651_1 /TAXON_ID=1049557 /ORGANISM="Thalassiothrix antarctica, Strain L6-D1" /LENGTH=258 /DNA_ID=CAMNT_0038884749 /DNA_START=65 /DNA_END=841 /DNA_ORIENTATION=- tax:"Eukaryota; Sar; Stramenopiles; Ochrophyta; Bacillariophyta; Fragilariophyceae; Fragilariophycidae; Thalassionemales; Thalassionemataceae; Thalassiothrix; Thalassiothrix antarctica"
CAMPEP_0194131670	Eukaryota; Sar; Stramenopiles; Ochrophyta; Bacillariophyta; Fragilariophyceae; Fragilariophycidae; Thalassionemales; Thalassionemataceae; Thalassiothrix; Thalassiothrix antarctica	/NCGR_PEP_ID=MMETSP0152-20130528|2395_1 /TAXON_ID=1049557 /ORGANISM="Thalassiothrix antarctica, Strain L6-D1" /LENGTH=262 /DNA_ID=CAMNT_0038826531 /DNA_START=45 /DNA_END=833 /DNA_ORIENTATION=+ tax:"Eukaryota; Sar; Stramenopiles; Ochrophyta; Bacillariophyta; Fragilariophyceae; Fragilariophycidae; Thalassionemales; Thalassionemataceae; Thalassiothrix; Thalassiothrix antarctica"
CAMPEP_0194129362	Eukaryota; Sar; Stramenopiles; Ochrophyta; Bacillariophyta; Fragilariophyceae; Fragilariophycidae; Thalassionemales; Thalassionemataceae; Thalassiothrix; Thalassiothrix antarctica	/NCGR_PEP_ID=MMETSP0152-20130528|609_1 /TAXON_ID=1049557 /ORGANISM="Thalassiothrix antarctica, Strain L6-D1" /LENGTH=246 /DNA_ID=CAMNT_0038823533 /DNA_START=68 /DNA_END=804 /DNA_ORIENTATION=+ tax:"Eukaryota; Sar; Stramenopiles; Ochrophyta; Bacillariophyta; Fragilariophyceae; Fragilariophycidae; Thalassionemales; Thalassionemataceae; Thalassiothrix; Thalassiothrix antarctica"
CAMPEP_0194165712	Eukaryota; Sar; Stramenopiles; Ochrophyta; Bacillariophyta; Fragilariophyceae; Fragilariophycidae; Thalassionemales; Thalassionemataceae; Thalassiothrix; Thalassiothrix antarctica	/NCGR_PEP_ID=MMETSP0154-20130528|1552_1 /TAXON_ID=1049557 /ORGANISM="Thalassiothrix antarctica, Strain L6-D1" /LENGTH=262 /DNA_ID=CAMNT_0038876223 /DNA_START=54 /DNA_END=842 /DNA_ORIENTATION=+ tax:"Eukaryota; Sar; Stramenopiles; Ochrophyta; Bacillariophyta; Fragilariophyceae; Fragilariophycidae; Thalassionemales; Thalassionemataceae; Thalassiothrix; Thalassiothrix antarctica"
CAMPEP_0197831606	Eukaryota; Sar; Stramenopiles; Ochrophyta; Bacillariophyta; Mediophyceae; Biddulphiophycidae; Hemiaulales; Hemiaulaceae; Eucampia; Eucampia antarctica	/NCGR_PEP_ID=MMETSP1437-20131217|11244_1 /TAXON_ID=49252 ORGANISM="Eucampia antarctica, Strain CCMP1452" /NCGR_SAMPLE_ID=MMETSP1437 /ASSEMBLY_ACC=CAM_ASM_001096 /LENGTH=249 /DNA_ID=CAMNT_0043434603 /DNA_START=117 /DNA_END=866 /DNA_ORIENTATION=+ tax:"Eukaryota; Sar; Stramenopiles; Ochrophyta; Bacillariophyta; Mediophyceae; Biddulphiophycidae; Hemiaulales; Hemiaulaceae; Eucampia; Eucampia antarctic…
CAMPEP_0185012090	Eukaryota; Sar; Stramenopiles; Ochrophyta; Chrysophyceae; Chromulinales; Chromulinaceae; Spumella; Spumella elongata	/NCGR_PEP_ID=MMETSP1098-20130426|98119_1 /TAXON_ID=89044 /ORGANISM="Spumella elongata, Strain CCAP 955/1" /LENGTH=367 /DNA_ID=CAMNT_0027541141 /DNA_START=94 /DNA_END=1196 /DNA_ORIENTATION=- tax:"Eukaryota; Sar; Stramenopiles; Ochrophyta; Chrysophyceae; Chromulinales; Chromulinaceae; Spumella; Spumella elongata"
